# Supplementary material for: Metabarcoding of Fecal Samples to Determine Herbivore Diets: A Case Study of the Endangered Pacific Pocket Mouse
Source: PLoS One. 2016 Nov 16;11(11):e0165366. doi: 10.1371/journal.pone.0165366 (PMC5112926; doi:10.1371/journal.pone.0165366)
Supplement: S1 Table — All samples were keyed to genus or species based on morphological characteristics. Two mock samples were created with different proportions of PCR product from field collected plant species. Mock sample 1 (Mock 1) was created with a total of 19 PCR products mixed at equal concentrations (mass/volume). Mock sample 2 (Mock 2) consisted of 13 “high” concentration PCR products mixed at 5ng/ μL and 13 “low” concentration PCR products mixed at 1ng/μL. (XLSX) [file pone.0165366.s004.xlsx]

## Sheet: Sheet1
S1 Table 26 field collected plant species and 15 plant species fed in the diet of captive reared animals for which
sequences were generated or obtained. All samples were keyed to genus or species based on morphological
characteristics. Two mock samples were created with different proportions of PCR product from field collected
plant species. Mock sample 1 (Mock 1) was created with a total of 19 PCR products mixed at equal
concentrations (mass/volume). Mock sample 2 (Mock 2) consisted of 13 “high” concentration PCR products
mixed at 5ng/ µL and 13 “low” concentration PCR products mixed at 1ng/µL.
Family	Genus Species	GenBank Accession Number	Control Mixes (1, 2 high or low)
Asteraceae	Baileya multiradiata	KX147534	1,2H
Asteraceae	Rafinesquia neomexicana	KX220084	1,2H
Brassicaceae	Brassica tournefortii	KX147518	1,2H
Caryophyllaceae	Cardionema ramosissimum	KX220085	1,2L
Convolvulaceae	Calystegia macrostegia	KX220086	1,2H
Euphorbiaceae	Croton setiger	KX147520	1,2H
Euphorbiaceae	Croton californicus	KX147519	1,2L
Geraniaceae	Erodium sp (coastal)*	KX147523	1,2H
Geraniaceae	Erodium sp (inland)*	KX220087	1,2L
Malvaceae	Sphaeralcea ambigua	KX147533	1,2H
Mentheae	Salvia mellifera	KX147527	1,2L
Plantaginaceae	Plantago sp.	KX147531	1,2H
Poaceae	Panicum miliaceum	KX147525	1,2H
Poaceae	Avena sp.	KX147516	1,2L
Poaceae	Nasella pulchra	KX147524	1,2H
Poaceae	Bromus tectorum (inland)*	KX147532	1,2H
Poaceae	Bromus tectorum (coastal)*	KX147528	2L
Polygonaceae	Eriogonum fasciculatum (coastal)*	KX147522	1,2L
Polygonaceae	Eriogonum fasciculatum (inland)*	KX147530	1,2H
Brassicaceae	Sibara deserti	KX147529	1,2H
Amaranthaceae	Chenopodium sp	KX220088	2L
Boraginaceae	Cryptantha sp.	KX147521	2L
Mentheae	Salvia apiana	KX147526	2L
Asteraceae	Ambrosia psilostachya	KX147515	2L
Iridaceae	Sisyrinchium bellum	KX220089	2L
Onagraceae	Camissonia sp.	KX220090	2L
Diet Mix for Captive Animals
Brassicaceae	Brassica rapa	KX147541	ND
Flax	Linum usitatissimum	KX147539	ND
Poaceae	Panicum miliaceum	KX147540	ND
Poaceae	Setaria viridis	KX147546	ND
Poaceae	Avena fatua	KX147543	ND
Poaceae	Phalaris canariensis	KX147537	ND
Mentheae	Salvia apiana	KX147545	ND
Poaceae	Distichlis spicata	KX147549	ND
Poaceae	Nassella pulchra	KX147542	ND
Asteraceae	Corethrogyne filaginifolia	KX147538	ND
Asteraceae	Artemisia californica	KX147536	ND
Euphorbiaceae	Croton sp.	KX147548	ND
Polygonaceae	Eriogonum fasciculatum	KX147550	ND
Amaranthaceae	Spinacia oleracea	AB935678.1	ND
Asteraceae	Lactuca sativa	AJ633337.1	ND
* geographic variants were found to have identical sequences and were combined to calculate final expected proportions.
ND = diets fed to captive animals were not put into mock communities at high or low concentrations
