# Supplementary material for: Metabarcoding of Fecal Samples to Determine Herbivore Diets: A Case Study of the Endangered Pacific Pocket Mouse
Source: PLoS One. 2016 Nov 16;11(11):e0165366. doi: 10.1371/journal.pone.0165366 (PMC5112926; doi:10.1371/journal.pone.0165366)
Supplement: S2 Table — Only nt accession with bit scores of 250 or more are shown. (XLSX) [file pone.0165366.s005.xlsx]

## Sheet: Sheet1
S2 Table Summary of read2's from captive-reared and wild animal samples that failed to map to reference databases but did map to nt. Reads were clustered into 95% OTUs with cd-hit-est and the representative sequence aligned to the nt database. nt accession with bit scores of 250 or more are shown, with the average bit score and percent identity of all OTUs that matched that accession.
Best BLASTN Match (min 250 bit score)	Max bit	Average bit score for all OTUs that matched this accession	Average %ID for all OTUs that matched this accession	Count of matching reads	Phylum	Highest scoring OTU representative sequence
gb|DQ311969.1| Lotus unifoliolatus strain Margot Forde Forage Germplasm Centre Accession S3230 18S ribosomal RNA gene partial sequence; internal transcribed spacer 1 5.8S ribosomal RNA gene and internal transcribed spacer 2 complete sequence; and 28S ribosomal RNA gene partial sequence		332.632	92.1579	122623	Streptophyta	GCATGTCTGCCTGGTTGTCACACATCGTTCCCCCAAAACCAAACACTTGGTGCTTGGTGGATTGTGGGGTGAAGGTTGGCTTCCCGTGAGTGTTGTCTCACGGTTGGTTGAAAACTGAGTCCATGGTAGTGTGTACCATGATGGATGGTGGTTGAGTACTTCTCGAAGACCAATCATGGGAAACTCTATTCTTCTTGGGCTCCATTAACCCATGTGCGTTTAATCACGCTCACAATGAGACCTCAGGTCAGGCGGGGCTACCCGCTGAGTTTAAGCATATCAAGAAGCGGAGGAA
gb|KJ958521.1| Anteholosticha monilata 18S ribosomal RNA gene partial sequence; internal transcribed spacer 1 5.8S ribosomal RNA gene and internal transcribed spacer 2 complete sequence; and 28S ribosomal RNA gene partial sequence		380.696	92.2174	92761	no rank	AACTGGCGCCGATTGGAACTCCAGCCGGCATGCTTGTTTCAGTGTCTCTTTTTCTCATCACCCAAATCTTAATGCGAGAGATACCCTTCTCTTGTCAAGTACGAAAGCACTCTGAGCCCTGCGAGTGGCTTGGCTTCGGTCAAGGCCACACTCAATGCAGCAGTCACATTTCACAATGTGAACTCATTGAGAGTAGAGTCAGCGCAGTTTACTGCTAGTGCTTAGAGCCTTTAAACTCTTCTTGTATCTGAAATCAAGCAGGACCACCC
dbj|AB931162.1| Hexamastix sp. IdnR5 genes for ITS1 5.8S rRNA ITS2 partial and complete sequence		279.5	85	76798	no rank	TTTCTGCTTTTAAAGCATACAAACATAACGAGCCTAAAGACTAGAACTTGCACAATGGATGTCTTGGCTCCCCCTACGATGAAGAACAGGGCATAATGTGAAAAGTGACGGGAGTTGCATGCATCGTGACCGGTTCAATCTTTGAATGCACATTGCCCTCTTCGGAGGATGTTGTCTTGTGTGTCCTTGTCTATATAAATTTGCTGACAAGCATTAAACACGCTAAGTATTGGAGGAACCACAGGGCAGCAGGAAAACCCGCTGAACTGAAGCATATCAATAAGCGGAGGAA
gb|DQ900960.1| Uncultured fungus clone gbCTA5_003 5.8S ribosomal RNA gene partial sequence; internal transcribed spacer 2 complete sequence; and 28S large subunit ribosomal RNA gene partial sequence		429	95.5	65576	no rank	GGCTGTGTCTCCAGTCGGCATGCTTGTTTCAGTGTCTTGTTTTCTCCTCACCCAAATCTGAATGCGAGAGATGCCCTTCTCTTGCCAAGCAAGAAAGCACTCTGCGCTCTGCGAGCGGCTTCGACTCGATCGAGGGCCGCACTCAATGCAGCAGTCACATTGCTCACAATGTGAACTCATTGAGAGTAGAGGCTGTCAGCTCACGCTGTCAGTGCTTAGTCACTCAAACTTTCTTTGCATCTGAAATCAAGCAGGATCACCCGCTGAACTTAAGCATATCAATAAGCGGAGGAA
gb|KJ999362.1| Melilotus officinalis voucher HH7 18S ribosomal RNA gene partial sequence; internal transcribed spacer 1 5.8S ribosomal RNA gene and internal transcribed spacer 2 complete sequence; and 28S ribosomal RNA gene partial sequence		275.6	96.4	62587	Streptophyta	TTCCGTAGGTGAACCTGCGGAAGGATCATTGTCGATGCCTTACAAGCAGTCCAATACGCGAATCAGTTTGAACACATTGGGGTGGGTTGAGGTGTTAACCACACCAAGACCTACCTCAGGTTCAGAGGCGGACGACTCGTGCGTTCTCCTTTGTGCCAAAAAACCAAACCCCGGCGCTGAATGATGAGACCTCAGGTCAGGCGGGGCTACCCGCTGAGTTTAAGCATATCAATAAGCGGAGGAA
gb|KR082770.1| Rhaponticum uniflorum 18S ribosomal RNA gene partial sequence; internal transcribed spacer 1 5.8S ribosomal RNA gene and internal transcribed spacer 2 complete sequence; and 28S ribosomal RNA gene partial sequence		346.235	94.8235	62201	Streptophyta	TTCCGTAGGTGAACCTGCGGAAGGATCATTGTAGAACCATGCAAAGAAGAACGCCCCGTGAACATGTAAATACAACTTGGTGCTGTTGTGATGGGCCTTAGTTTTTGATCAGCAACACCATCCGGTGTGTTTCTATGGTATCTCTGTTGTTGTGCCATGGATGTCCCACTGGACCATAACAAACCCCGGCACGGCATGTGCCAAGGAAAACGAAAAACGAGAAGGTATCTACTTGAATTTAAGCATATCAATAAGCGGAGGAA
gb|KM493156.1| Uncultured fungus clone 454_212 5.8S ribosomal RNA gene partial sequence; internal transcribed spacer 2 complete sequence; and 28S ribosomal RNA gene partial sequence		338.833	91.25	56140	no rank	GTCTCCAGCCAGCATGCTTGTTTCAGTGTCTTATTTTCTCCTCACCCAAAACTGGATGCGAGAGACACCCTTCTCTTGCCAAGCATGAAAGCACTCTGCGCTCTGCGAGCGGCTTCCTGACTAGCTCAGGGGTCGCACTCAATGCAGCCGTCACATTTCTTTTAATGTGAACTCATTGAGAGCAGAGGCTGTCAGCTCACGCTGTCAGTGCTTAGTCACTTAAACTTTCTTTGCATCTGAAATCAAGCGGGATCACCC
gb|KF761389.1| Oryza sativa cultivar Huadong Rice 18S ribosomal RNA gene partial sequence; internal transcribed spacer 1 5.8S ribosomal RNA gene and internal transcribed spacer 2 complete sequence; and 28S ribosomal RNA gene partial sequence		447.5	96	30607	Streptophyta	GCTGTCCACCTAGCATGCTTGTTTCAGTGTCTTTTTATTGCCTAACCGAAACCATAATGCGAGAGATACCCTTCTCTTGTTAAGCATGAAAGCACTCTGCGCTCTGCGAGCTACTTCGATTCGTCGAGGGTAGCACTCAATGCAGCAGTCACATTGTTTACAGTGTGAACTCATTGAGAGTAGAGGCAGCGCGGTGTAACAACTGCAAGTGCTTAGTCACTCAAACTTTCTTTGTATCTGAAATCAAGCAGGATCACCCGCTGAACTTAAGCATATCAATAAGCGGAGGAA
gb|JX070876.1| Protospathidium muscicola 18S ribosomal RNA gene partial sequence; internal transcribed spacer 1 5.8S ribosomal RNA gene and internal transcribed spacer 2 complete sequence; and 28S ribosomal RNA gene partial sequence		303.75	85.5	30248	no rank	TCCCATAACGATGAAGAACGAAGCGAAGTGCGATAAGCAGTGCGAATTGCAGAACCATGANTCATCGGATCTTTGAACGCAACTTGCACTGGTATAACCAGTATACCTGTTTCAGTGTGCTCATTCAATTTAACAAACAAAATGTGAGAGAAGTTCTCTCATGAAGTAAATGCTCTCCGTAGCAGTCACANTCATTTGTGAACTATGGAACAGTTCAACTGTCAATTTCGCACCTGAAGTCAAGTAAGATAACCCGCTGGACTTAAGCATATCAATAAGCGGAGGAA
gb|DQ900965.1| Uncultured fungus clone gbCTA18_025 5.8S ribosomal RNA gene partial sequence; internal transcribed spacer 2 complete sequence; and 28S large subunit ribosomal RNA gene partial sequence		386.95	92.3	29398	no rank	TGCTTGTTTCAGTGTCTTGTTTCCTCCTCACCCACACCTTAATGCGAGAGCTACCCTTCTCTTGCCAAGCTCGATAGCACTCTTCTCCTGCGAGCGGCTTCTTGACTAGTTCAAGGGTCGCACTCAATGCAGACGTCACATTTCTCATAATGTGAACTCATTGAGAGCAGGAGCAGTCAGCTCACGCTGTCAGTGCTTAGTCACTTAAACTTTTTTGCATCTGAAATCAAGCAGGATCACCCGCTGAACTTAAGCATATCAATAAGCGGAGGA
gb|AY787404.1| Crassula alata voucher AK 284862 18S ribosomal RNA gene partial sequence; internal transcribed spacer 1 5.8S ribosomal RNA gene and internal transcribed spacer 2 complete sequence; and 28S ribosomal RNA gene partial sequence		348.667	95.2222	24581	Streptophyta	TCGATCCTTGCACTATTGCTGGCTCTTTGTGGGGGGCGTAGCTTGGCCTCCCGTAAGTTAACCTTGCGGATGGCTTAAAAAATGAGCCTCACGATGACGAGATGTCACGATAAGTGGTGGTTGGAAAAGGCTCTAGTAGCCTCTAAGACTTCGTGTGTCGTGCATTTCGTGTTGTGTTTTGCTCTAGATGAACCCAAATGTGTTGTTTATTATGACACCAGCATCGCGACCCCAGGTCAGGCGGGACTACCCGCTGAATTTAAGCATATCAATAAGCGGAGGAA
gb|KM493026.1| Uncultured fungus clone 454_81 5.8S ribosomal RNA gene partial sequence; internal transcribed spacer 2 complete sequence; and 28S ribosomal RNA gene partial sequence		435	97	22190	no rank	CGGCTGGCTCTCCAGTCGGCATGCTTGTTTCAGTGTCTCTTTATCTCCTCACCCCAATCTTAATGCGAGAGATACCCTTCTCTTGTCAAGCATGAAAGCACTCTGCGCTCTGCGAGCGACTTCGACTTGTTCGAGGGTCGCACTCAATGCAGCAGTCACATTGTTCACAATGTGAGCTCATTGAGAGCAAAGGCAGTGCAGCCTTACAGCTGCCAGTGCTTAGACACTCAAACTTTTCTTGTATCTGAAATCAAGCAGGATCACCC
gb|KX147523.1| Erodium sp. ERODI14 18S ribosomal RNA gene partial sequence; internal transcribed spacer 1 5.8S ribosomal RNA gene and internal transcribed spacer 2 complete sequence; and 28S ribosomal RNA gene partial sequence		327.229	94.4792	21668	Streptophyta	CCCCTCGGGGCGGCCGGGTCTCTTGGCGGTGCGGATAGTGGTCTCCCGTGCGCATGTCCCGCGGCTGGCATAAAAGCGAGTCCCGCGTGCACCGAGCCGCGGCCGACGGTGGTTGAGAAGCCTTCGGTAAAGAGCCGTGGTTGGGCTGCCCGCTATTGGACCCCGTGACCCTCGCGCGACTTCTCCTCTCGGGGGGAAGGAGCTCCATCTGCGACCCCAGGTCAGGCGGGGTTACCCGCTGAATTTAAGCATATCAATAAGCGGAGGAA
gb|JQ681175.1| Uncultured fungus clone ASC307 18S ribosomal RNA gene partial sequence; internal transcribed spacer 1 5.8S ribosomal RNA gene and internal transcribed spacer 2 complete sequence; and 28S ribosomal RNA gene partial sequence		306.5	85.5	20127	no rank	TTAGCAGAATTCTGAGAATCAATAGAACGCTGAACGCATACGGCACTACTGCTTGCAGTAGTAGGTCTGTTTCAGTGTCATTTGCAATCTCATCAAACAATACTTCTGTATTGCTATTGATGAGTCAAGGTGCTGCTCGATACGTCTGGCAGTCGCAGTGTTCTACGACAGTTCACTAGGTTAACATATTGGATAACAATGTTGTTGCTGAAGAACACTACGTTGTAGCGTACTAAACTACATGACCTGAAATCAGTCCAGGCTACCC
emb|HE605278.1| Uncultured eukaryote genomic DNA containing 18S rRNA gene ITS1 5.8S rRNA gene ITS2 and 28S rRNA gene clone M8R-4		353.625	89.375	19153	no rank	TTTCTTATTCCTCTTACTAAGTCTCTCATGAAAGATGTGTATGTGGGTCTTTGGACTCCTCATCGGATTTTGGTCACTGTCTCCAGTGATTTCGATTGAGGAGTGTTCTGATGATTATGAAGGCTTGTCTTTCATAGTTTAAAGGACTAAACTCAATTACCCGAAATTACATACAAGAATCATTTGATAGTTCTTCTGAGCTATCTAATCTTCAAACTCTGCATCTGAAATCAGGCCAGATCACCC
dbj|AB222616.1| Uncultured eukaryote genes for ITS1 5.8S rRNA ITS2 partial and complete sequence clone:ITAF8-2		311.75	90.25	16406	no rank	TATGTTAGAATTTCTATCGTCTAGTTATTAAGTTCTCTTACTGCGTCGTTCATTAAAGATGTGCATGTGGGTCTTTGGACTCCTCATCGGATTTTGGTCACTGTCTCCAGTGATTTCGATGGAGGAGTGTTCTGATGGATATGAAAGCTTGCTTTCTTATTCTTAGGGACTTAACTCAATTACCAGAAATTACGTGCAAGAATCATTTGATAGTTTTAATTAACTATCTAATCATCAAACTCTGTATCTGAAATCAGGCAAGATCACCC
gb|AF508776.1| Hypotrichida sp. KEC2002 17S ribosomal RNA gene internal transcribed spacer 1 5.8S ribosomal RNA gene and internal transcribed spacer 2 complete sequence; and 26S ribosomal RNA gene partial sequence		426	97	15805	no rank	TATCTCCTCCCCCAAATCTTACTACGCGAGATACCCTTCTCTTGTCAAGCATGAAAGCACTCTGCGCTCTGCGAGCGACTTCGACTTGTTCGAGGGTCGCACTCAATGCAGCAGTCACATTGTTCACAATGTGAACTCATTGAGAGCAAAGGCAGTGCAGCCTTACAGCTGCCAGTGCTTAGACACTCAAACTTTTCTTGTATCTGAAATCAAGCAGGATCACCCGCTGAACTTAAGCATATCAATAAGCGGAGGAA
gb|KX166002.1| Sonchus arvensis voucher NMW2276 5.8S ribosomal RNA gene partial sequence; internal transcribed spacer 2 complete sequence; and 28S ribosomal RNA gene partial sequence		350.5	95.0714	15490	Streptophyta	CTGGGCGTCACGCATCGCGTCGCCCCTGCCAAACATCCTTAATGGGTAAGCATGGTGATGGGGCGGAAAATGGCCTCCCGTTCTTGTGTCCGGTTTGCCTAAATAAGAGTCCCCCTTATGGTGGATGCACAACTAGTGGTGGTTGAAAAGACCTTCGTTTTGTGTTGTGTGTTGTTAGCTGTGAGGGAAGCTCTCATTTTAGACCCTACTGTATCGTTAAAAATGATATATCGACCGCGACCCCAGGTCAGGCGGGACTACCCGCTGAGTTTAAGCATATCAATAAGCGGAGGAA
emb|AJ006720.1| Nyctotherus ovalis (isolated from Blaberus sp. var. Dusseldorf) 5.8S rRNA gene and internal transcribed spacers (ITS1 and ITS2)		389	97	13842	no rank	CAATGCGAATTGCAGAAAGCCGCGAGTCATCAGATCTTTGAATGCAATCGGCGCCCTGGGGCAACCCTTAGGCATGTTTGCTTCAGTGTATCCTACTAACTCAACAAACCTAATGCCTGAGAAACGTCTCAGGTTAAGTGAGGTGCGGAATTCCGCTAATCCGAAGCAGTAGTCACACTCACGTGGACCTCTTTGGATCAAGGATGAAGCACAGACTCAACTACAAGTTATTTACCTGAAGTGAGCAAGAGCACCC
gb|KT695165.1| Sonchus arvensis voucher BIOUG24048-D11 internal transcribed spacer 2 partial sequence gb|KT695234.1| Sonchus arvensis voucher BIOUG24048-B03 internal transcribed spacer 2 partial sequence		341	99.3333	12873	Streptophyta	TCGCGTCGCCCCCTCCCAGCCCCTTTTGGATTGGTGATGGGGCGGAAAGTGGCCTCCCGTTCTTGTGTCCGGTTTGCCTAAATAAGAGTCCCCCTTACGGGGGATGCACAACTAGTGGTGGTTGAAAAGACCTTCGTTTTGTGTTGTGTGTTGTTAGCTGTGAGGGAAGCTCTCATTTTAGACCCTACTGTATCGTTAAAAATGATATATCGACCGCGACCCCAGGTCAGGCGGGACTACCC
gb|FJ552952.1| Uncultured Trebouxiophyceae clone LTSP_EUKA_P1N05 18S ribosomal RNA 18S-25/28S ribosomal RNA intergenic spacer partial sequence		349.846	93.9231	12478	Chlorophyta	CCCTGAGGCCTCGGCCAAGGGCATGTCTGCCTCAGCGTCGGCATAACCCCATCACCCACAAACCTTGTGAGTGGACTTGGCAGTCCCAGTCTGGGTCTGCCGAATTGCAGCAGTTGCTATCAGGACCCGCCTTTGGCGTGGCCATTCAGTTTGGTAGGTAACCCCTGGTTGCATGCCGCTGTTGGCCATTGTGGCCTGTGTAGCACACTGGCAGGAAACAAAGGGCCCAGCCCTTTCTCATTTCGACCTGAGGTCAGGCAAGATTACCC
gb|AF508755.1| Cyrtohymena citrina 17S ribosomal RNA gene internal transcribed spacer 1 5.8S ribosomal RNA gene and internal transcribed spacer 2 complete sequence; and 26S ribosomal RNA gene partial sequence		389.6	92.8	12365	no rank	CTGGGTCTCCAGCCAGCATGCTTGTGTCAGTGTCTTTTTAACCCCTCACCCAAAGCTTAATGCGAGAGATACCCTTCTCTCGTTAAGCATGAAAGCACTCTGCGCTCTGCGAGCGACTTCGACTTGTTCGAGGGTCGCACTCAATGCAGCAGTCACATTGTTCACAATGTGAACTCATTGAGAGTAGAGGCAGTGCGGCCTTACAGCTGCCAGTGCTTAGACACTCAAACTTTTCTTGTATCTGAAATCAAGCAGGATCACCCGCTGAATTTAAGCATATCAATAAGCGGAGGAA
gb|KP897591.1| Uncultured fungus clone 2168_481 5.8S ribosomal RNA gene partial sequence; internal transcribed spacer 2 complete sequence; and large subunit ribosomal RNA gene partial sequence		353.5	90.75	12255	no rank	TTGGCTATCCAGCCGGCATGCTTGTTTCAGTGTCGTATTTTCTCCTCACCCAAAGCGTAATGCGAGAGATACCCGTCTCTTGTCAAGCATGAAAGCACATTGCGCTCTGCAAGTGACTTCTTGATTCGTCAAGTGTCGCACTCAATGCAGTCGTCACATTTTACAATGTGAACTCATTGAGAGTAGAGGCTGTCGGCTAACGCTGGCAGTGCTTAGTCATTCAAACTTTTTTTGCATCTGAAATCAAGCAGGATCACCC
gb|AY055387.1| Anemone canadensis internal transcribed spacer 1 partial sequence; 5.8S ribosomal RNA gene complete sequence; and internal transcribed spacer 2		337	96.75	11952	Streptophyta	TCGTGCTTAGGGCACGCCTGCCTGGGCGTCACACACCGCGTCTCCCCCCACCAATCTCATTTGATGGGGGAAGGAGATTGGCCCCCCGCGCCACAAGGCCACGGTCGGCCCAAATGTTGGTCCTCGGCTGCGAGCTTCGCGGTCAGCGGTGGTTGTATACTCATCCTCGTAATGACGCGTATGCCTCGTAGGACATAGGCCAGAACAAACCCTAAGAAGTCCCCTCAGGGGCTTCCACCTGCGACCCCAGGTCAGGCGGGATTACCC
gb|JX070878.1| Trachelophyllum sp. VBOEF-2011 18S ribosomal RNA gene partial sequence; internal transcribed spacer 1 5.8S ribosomal RNA gene and internal transcribed spacer 2 complete sequence; and 28S ribosomal RNA gene partial sequence		328	87	11198	no rank	TATCGATGAAGAACGCAGCTAGAATGCGATATGCAATGTGAATGGCAGAACCACGAATCATTGGATCTTTGAACGCAACTTGCACTGGTATAACCAGTATACTTGTTTCAGTGTGCTCACTCAACTTTACAACTCAAATGTGAGAGAAATTCTCTCATGAAGTAAATGCTCTCTGTAGCAGTCACAACTATTTGTGAAATGTTCAGTTAGTAAAACTGCTCTTTTTTGCACCTGAAATCAAGTAAGATGACCCGCTGGACTTAAGCATATCAATAAGCGGAGGAA
gb|KU537656.1| Uncultured fungus clone 2502 internal transcribed spacer 2 partial sequence		315.667	96.6667	8953	no rank	ATGTTTGTTTCAGGGTGTTTGGTTGACTTCAAACAGCTCAATGCGATTGAACTCTCCTCTTTATTGAGAAGGGATCTCTCGTGGAAAGCGAAGGCGTGGGACTCAGCCCGCCAACGATGTGGTCACTGTCTAACAGTGGTTTCGTTGGGTAACATCGGTCTAGTCAAATTTAAAATACGCTTTAAAACTTTAAACAACCTTCAATCTGCACCTGAAATCAAGCAAGAACACCC
gb|KF454105.1| Juglans regia voucher 654025120905020 5.8S ribosomal RNA gene partial sequence; internal transcribed spacer 2 complete sequence; and 28S ribosomal RNA gene partial sequence		364.744	95.3333	7476	Streptophyta	TTGGTGTCATGCATCGTTGCCCCAACCCCAAGCACGTCTTATGATGTGTGGGGTGCGGGGAAGACATTGGCCTCCCGTGTGCTTCTGCTCGCGGTTAGCCTAAAAGTGAGTCCTAGGCGACGAGCGCCACGACAATCGGTGGTTGAGAAACCCTCGTGACCCGTCGTGTGTTGCCCGTCGCTGTGAAGGTGCTCCTCGACCCTATTGCGTCGTTCCTGCGACTCTACCATCGCGACCCCAGGTCAGGCGGGATTACCCGCTGAATTTAAGCATATCAATAAGCGGAGGAA
gb|KM200972.1| Quercus muehlenbergii voucher DAV:A63.0009 18S ribosomal RNA gene partial sequence; 5.8S ribosomal RNA and genes complete sequence; and 28S ribosomal RNA gene partial sequence		341.655	94.7818	6674	Streptophyta	CCTCCGGTGCGGGCGGGGCGGAGGTTGGCCTCCCGTGCGTGCCTGCACGCGCGGTTGGCCCAAAAGCGAGTCCTCGGCGACGAGCGCCACGACAATCGGTGGTTTTTTTGCCCTCGTTCCTCGTCGTGCGTGGCCCGTCGCCCGAACGCGCTCCTGCGACCCTCACGCGTCGCCTCGGCGGCGCTCCCAACGCGACCCCAGGTCAGGCGGGACTACCCGCTGAGTTTAAGCATATCAATAAGCGGAGGAA
gb|KF160915.1| Lonicera macranthoides isolate Lmw 18S ribosomal RNA gene partial sequence; internal transcribed spacer 1 5.8S ribosomal RNA gene and internal transcribed spacer 2 complete sequence; and 28S ribosomal RNA gene partial sequence		324.529	93.4706	6107	Streptophyta	GCGTCGCCCCCCCCACCCCGCGGCCCGCAAGGGTCGCGGGCGGCGGGGGGTGCGGACGATGGCCTCCCGTGCCCCCGGGCGCGGCTGGCCCAAAATCGAGTCCCCCGGCGGCGGACGTCACGACGAGTGGTGGTCGAAACATTCCTCTTATCACGTCGTGCGGTTCCCCGTCGCTCGGGCGGCCAAGTGACCCTGACGCGTCGTCGTCCGACGGCGCTCCGACCGCGACCCCAGGTCAGGCGGGATTACCCGCTGAATTTAAGCATATCAATAAGCGGAGGAA
gb|FJ553993.1| Uncultured stichotrichid clone LTSP_EUKA_P5C24 18S ribosomal RNA 18S-25/28S ribosomal RNA intergenic spacer partial sequence		380.5	93.5	6043	no rank	CCATTCGGCATGCTTGTTTCAGTGTCTTTTTATCTCATCACCCAAATCATAATGCGAGAGATACCCTGCTCTTGTTAAACATGAAAGCACTCTGCGCTCTGCGAGCGTCCTTGACTTGTCGAGGGTCGCACTCAATGCAGCAGTCACATTGCTCACAATGTGAACTCATTGAGAGTAGAGGCAGTGCAGCGTAAGCTGCCAGTGCTTAGTCACACAAACTTACTTGCATCTGAAATCAAGCAGGATAACCC
gb|HQ436052.1| Uncultured fungus clone FITS_HRP1_W13 small subunit ribosomal RNA gene partial sequence; internal transcribed spacer 1 5.8S ribosomal RNA gene and internal transcribed spacer 2 complete sequence; and large subunit ribosomal RNA gene partial sequence		270.2	83.2	5491	no rank	TGGCGCTAGGAGGCTCTCCTCCTAGCATGTCTGTTTCAGTGTCTGAAAACATCACACACTAACTTAATGTGGTTGATGAGAGGGCTTCTCCGAGTCTTCAAATCTCCCATGAAAAATGTACATGCGGGTCTTTGGACCCCTCATCGAATTTGGTCACTGTTTCCTCAGTGATTTCGATAGGGGAAAATACCAATTACTCGAATACACGTAGAAATTCAAACACTCAAACTCTGCATCTGAAATCAGGCAAGAACACCCGCTGAATTTAAGCATATCAATAAGCGGAGGAA
gb|KC528928.1| Convolvulus chinensis isolate 226 18S ribosomal RNA gene partial sequence; internal transcribed spacer 1 5.8S ribosomal RNA gene and internal transcribed spacer 2 complete sequence; and 26S ribosomal RNA gene partial sequence		332.556	93.2222	4976	Streptophyta	CTGCCTGGGCGTCACGCATCGCGTCGCTCCATTCCTCGACCTTGTGCCGAGCCGTCGGGAACGGAATATGGCCTCCCGTGCCCCGCCTTGGGGGGCGGTTGACCCAAATGTGAGTCCCTGGCGACGGACGTCACGGTGAGTGGTGGTCATACCCTTCGTGCATAGCGTCGCGCCGTGCCCCCGTCGTCAGTGGGACTAACGACCCTTGTCGAGCCCCTCTTCTCAGAGCGGCTCTCCGACCGCGACCCCAGGTCAGGCGGGACTACCC
gb|KT695281.1| Ambrosia trifida voucher BIOUG24048-H04 internal transcribed spacer 2 partial sequence		338.6	92.4	4949	Streptophyta	GGGCGTCACGTATCACTGCGCCCCCACCAAACGTCCCTTCTGGGGGTGTCGTTGGTTGGGGCGGAGATTGGTCTCCCGTGCCCAGGGTGTGGTTGGCCTAAATAGGAGTCTCATCAAGAGGGACGCACGACTAGTGGTGGTTGATAACACAGTCGTCTCGTGTCGTGCGTTTTCATTCTTAGGTGTAGATACTCTTAAATGACCCAAACGCGTTGTCTTGCGATGATGCTTCGATCGCGACCCCAGGTCAGGCGGGACTACCC
gb|EF158845.1| Homalogastra setosa isolate GT1 clone B internal transcribed spacer 1 partial sequence; 5.8S ribosomal RNA gene complete sequence; and internal transcribed spacer 2 partial sequence		335.96	88.52	4870	no rank	AGATCTTTGAACGCAAATGGCGCTGGGTTAACCAATACCCCAGCATGTTTGTTTCAGTGTGTTAGGAATCATATATCTTAATGCGATTGAAATATTACATTTCTCTCGTTAAATATGAAAGCGCTGAATCGTTCAGTGCCGACCGAAGTAGTCACTTCTTTGCAAGTGATCTCGGTTGCGCATAACTGAGGATTCACTTAAGCGTCTTTTTTAAATTTAAAATATTCTCTCCATTCAACACCTGAAATCAAGCAAGATCACCCGCTGAACTTAAGCATATCAATAAGCGGAGGAA
gb|KU568595.1| Syringa environmental sample clone BARNES1 5.8S ribosomal RNA gene partial sequence; internal transcribed spacer 2 complete sequence; and 28S ribosomal RNA gene partial sequence		380	97.75	4179	Streptophyta	ACGCATAGTGTCACCCTCCACCTCCGTCCCTAAACGGGTTGTAGGCGTTTGGTTTGGATATTTGCCTCCCGTGCGTCTCGGTGTGCGGTTGGCCTAAATGTGATTCGGCATCGACGTATGCTCGACAATTGGTGGTTGAAGAACTCAACTTTCGTGTTGTCATGCTAGATTGCGTTGTTCGGCTCGAATGCGTTGACCCCGATGGTGCTCTGCACTTCTACAGAGACCCCAGGTCAGGCGGGATTACCC
gb|AY548213.1| Sium suave isolate um02 18S ribosomal RNA gene partial sequence; internal transcribed spacer 1 5.8S ribosomal RNA gene and internal transcribed spacer 2 complete sequence; and 26S ribosomal RNA gene partial sequence		353.947	94.8947	3738	Streptophyta	TGGGTGTCACGCATCTTGTTGCCCCGACCTCTCCCTCCCCAAGGGGGGTTTGGCCGGTATGGGGGCGGATCATGGCCTCCCGTGCCATGCGGTGCGGTTGGTGCAAAAATGAGTCTTTTGGCGACGCACGTCACGACATCGGTGGTTGTAAAAAGACCCTCTTGTATTGTTGTGCCAATGCGTGTCGCCTTAGCGAGCTCAAGGACCCCAAGGCGCCACATACTGTGTGCGCTTCGACTGTGACCCCAGGTCAGGCCGGACTACCC
emb|HG004783.1| Lonicera ferruginea genomic DNA containing 18S rRNA gene ITS1 5.8S rRNA gene ITS2 and 28S rRNA gene specimen voucher HITBC:Liana Mengsong 107_3_4		313	94.1111	3689	Streptophyta	GAAACCTGCACAGCAGAACGACCCGCGAACACGTTTGTAGACCGGGGGGTGCGGACAATGGCCTCCCGTGCCCCCGGGCGCGGCTGGCCTAAAATCAAGTCCCCGGCGGCGGACGTCACGACGAGTGGTGGTCGAAACTTTCCTCTTATCACGTCGTGCGGTTCCCCGTCGCTCGGGCGACCAAGTGACCCTGACGCGTCGTCGTCCGACGGCGCTCCGACCGCGACCCCAGGTCAGGCGGGATTACCC
gb|KX167842.1| Erodium moschatum voucher NMW7665 5.8S ribosomal RNA gene partial sequence; internal transcribed spacer 2 complete sequence; and 28S ribosomal RNA gene partial sequence		352.062	95.5625	3618	Streptophyta	GCGGTGCGGATAATGGTCTCGCGTGGGCACGTCCCGCGGCTGGCATAACTACGAGTCCCGTGTGCACCTAGCCGCGGCCGACGGTGGTTGAGAAGCCTTCGGAAAACAGCCGCGGTCAGGTCGCCCGCTTTGGGACCCCGTGACCCTCGCGCGACTTCTCCCCTCGGGGGGAAGGAGCTCATTCTGCGACCCCAGGTCAGGCGGGGCTACCCGCTGAATTTAAGCATATCAATAAGCGGAGGAA
gb|KM493200.1| Uncultured fungus clone 454_259 5.8S ribosomal RNA gene partial sequence; internal transcribed spacer 2 complete sequence; and 28S ribosomal RNA gene partial sequence		336.5	90	3514	no rank	CAACTGGCGCTGGATGGCTATCCATCCAGCATGCTTGTTTCAGTGTCTTATTCTCTCATAACCTAAATCTTAATGCTAGAGATACCCTTCTCTTGCTAAGTACGAAAGCACTCTGAGCCCTGCAGGTGATTTAGCTTCGGCTAAGGTCACACTCAATGCAGCAGTCACATTAACAATGTGAACTCATTGAGAGTAGAGTCAGTGCAGCTAGTCTGCAAGTGCTTAGACCCTTAAACTCTTCTTGTATCTGAAATCAAGCGGGACCACCC
gb|KX167927.1| Rhamnus cathartica voucher NMW4382 5.8S ribosomal RNA gene partial sequence; internal transcribed spacer 2 complete sequence; and 28S ribosomal RNA gene partial sequence		355.375	97	3353	Streptophyta	TCCAAGAGGACGGGGGGCGGATGCTGGCCGCCCGGGCGCCACGGCTCGCGGTTGGCCTAAAGGCGAGTACTCGGCGACGAGCGCCGCGGCAATCGGTGGTTGTCCAACCCTCGGTGCCATGCCGCGCGCGCGATCCGCTCACTGTTACTCGACGACCCCACTGCGTCGTAGCCACGACGCTCACAACGCGACCCCAGGTCAGGCGGGGCTACCCGCTGAACTTAAGCATATCAATAAGCGGAGGAA
gb|KM493201.1| Uncultured fungus clone 454_266 5.8S ribosomal RNA gene partial sequence; internal transcribed spacer 2 complete sequence; and 28S ribosomal RNA gene partial sequence		377.5	92.75	3241	no rank	GGTTGGTTCTCCAGCCGGCATGCTTGTTTCAGTGTCTTGTTTTCTCCTCACCCATATCTTAATNGGAGAGATACCCTTCTCTTACCAAGTATGAAAGCACTCTGAGCTCTGCACGTGGCTTCACCTCGGTGAATCCACACTCAATGCAGCAGTCACATTTTACAATGTGAACTCATTGAGAGTTGAGTCAGCGNAGCTAGTCTGCAAGTGTTTAGATCTCAAAACTCTTCTTGTATCTGAAATCAAGCAGGATCACCCGCTGAATTTAAGCATATCAATAAGCGGAGGAA
gb|KX074003.1| Alternaria compacta isolate 31-3c internal transcribed spacer 1 partial sequence; 5.8S ribosomal RNA gene and internal transcribed spacer 2 complete sequence; and 28S ribosomal RNA gene partial sequence		414	99	2877	Ascomycota	GCGCCCTTTGGTATTCCAAAGGGCATGCCTGTTCGAGCTTCATTTGTACCCTCAAGCTTTGCTTGGTGTTGGGCGTCTTGTCTCTAGCTTTGCTGGAGACTCGCCTTAAAGTAATTGGCAGCCGGCCTACTGGTTTCGGAGCGCAGCACAAGTCGCACTCTCTATCAGCAAAGGTCTAGCATCCATTAAGCCTTTTTTTCAACTTTTGACCTCGGATCAGGTAGGGATACCC
gb|DQ357549.1| Hesperis sibirica voucher Skvortsov & Blokhina 31-May 1983 (MO) internal transcribed spacer 1 partial sequence; 5.8S ribosomal RNA gene complete sequence; and internal transcribed spacer 2 partial sequence		309.8	95.2667	2860	Streptophyta	GTGCACGTCTGCATGGGTGTCACAAACCGTCGTCCCCCTCATCCTTTATGGGTATGGGACGGAAGCTGGTCTCGCGTGTGTTACCGCACGCGGTTGGCCGAAATCTGAGTTCAGGACGGCTGGAGCGTCTCGGCATGCGGTGGCGAATACAAATCTCGTCGTACGGCCGGCCGCTCCTGTCCGAAAGCTCCTTATGACCCACAGAGTTTCTCAACGCGACCCCAGGTCAGGCGGGATCACCC
gb|FJ599757.1| Bassia scoparia voucher cdK112 18S ribosomal RNA gene partial sequence; internal transcribed spacer 1 5.8S ribosomal RNA gene and internal transcribed spacer 2 complete sequence; and 26S ribosomal RNA gene partial sequence		448	98	2783	Streptophyta	CGCGTCTCCCCCTGCCCACCTTGTGTGGGAGGGGGGAGGAGGATGGCTTCCCGTGCCTCACCGGGCGTGGTTGGCCTAAAAAAGGAGCCTCAAGTTATGCACTGTTGCGGCAATTGGTGGTAGACAAGGCCTTGGCCTCGAATGCAATCTTGTGTCGTGCAGTACATGACAATTGTGGGCTCGTAGGACCCTGAGTTGTTCCCAATTGGAAACAAACCGTTGCGACCCCAGGTCAGGCGGGGTTACCCGCTGAGTTTAAGCATATCAATAAGCGGAGGAA
gb|HQ142622.1| Heterotheca villosa voucher PJL1217 18S ribosomal RNA gene partial sequence; internal transcribed spacer 1 5.8S ribosomal RNA gene and internal transcribed spacer 2 complete sequence; and 26S large subunit ribosomal RNA gene partial sequence		354	99	2710	Streptophyta	TTCCGTAGGTGAACCGAGCGGTTGGCCAAAATAAAAGCACCTGTTGACGGGCGCATGACTAGTGGTGGTTGACAAAACCTAAATTTCTGCTGCGTGTCTCGTCAAAAGAGTGCATCTTAATAGACCCAATGCGTTGTTTCATTACAATGCTTCGACCGCGACCCCAGGTCAGGCGGGACTACCCGCTGAACTTAAGCATATCAATAAGCGGAGGAA
gb|KF963130.1| Cucumis maderaspatanus isolate P internal transcribed spacer 1 partial sequence; 5.8S ribosomal RNA gene complete sequence; and internal transcribed spacer 2 partial sequence		336.688	95	2674	Streptophyta	CCCCGCCCACCGTGCGCGCTCGTGGGGCGGGCGAGGGGACACACCGGCCTACCGTGCGCACCGTCGTGCGGATGGCTTAAATTCGGGTCCTCGACGCTCGTCGTCGCGACACTACGGTGGTTGATCCAACCTCGGTGACGCGTCTCGGCCTCGACGTCGCCTCCACGGACTCCTGCATGACCCTCCGAACGTCGCCCCCGCAAAGGGACGACACTCTCGACGCGACCCCAGGTCAGGCGGGACTACCC
dbj|AB684410.1| Pseudoplatyophrya nana genes for ITS1 5.8S rRNA ITS2 partial and complete sequence		285.5	96.875	2638	no rank	TCTCCTTCTAGCATGTCTGTTTCATTGTCTGAAAATCTCATACTATCTCAATGTAGTTGATCTTTCCTTTTCTAAAAAGAAAAGATCTCCTATTAAAGATGCGCCTGCGGGTCTTGGGACCCCTCCTCGGATTGGTCACTGTCTTCAGTGATTTCGAGAGGGTTTAGTTCCTTCACTCTTTCCGCCCCTAAAAAGGTGGATACTGGCGAAATAGTCTGTCTCTACAGACAACACCTTAAACTCTGCATCTGAAATCAGACAAGATCACCC
gb|JX070872.1| Arcuospathidium namibiense 18S ribosomal RNA gene partial sequence; internal transcribed spacer 1 5.8S ribosomal RNA gene and internal transcribed spacer 2 complete sequence; and 28S ribosomal RNA gene partial sequence		414.5	93.5	2548	no rank	CGATGAAGAACGCAGCAAGAATGCGTTATGCAATGTGAATTGCAGAACCATGAATCATCGGATCATTGAACGCAACTGGCGCTGACTAACCTCAGCATACTTGTTTCAGTGTGCGCAAACAACCAAACCACAAAAATGTGGGAGAATATCTCTCATGAAGTAAATGCTCACTGCAGCAGTCACATTTATTTGTGAGCTGAAGTGCTGATACTATGCCTTATTTGCACCTGAAGTCAAGTAAGATGACCCGCTGGACTTAAGCATATCAATAAGCGGAGGAA
gb|JX070874.1| Enchelyodon sp. 2 VBOEF-2011 18S ribosomal RNA gene partial sequence; internal transcribed spacer 1 5.8S ribosomal RNA gene and internal transcribed spacer 2 complete sequence; and 28S ribosomal RNA gene partial sequence		310.6	86.9	2229	no rank	ATGTCTTGGCTCCCATATCGATGAAGAACGCAGCAAGAATGCGATATGCAATGTGAATTGCAGAACCACGAATCATCGGATCTTTGAACGCGACTAGCGCTAGTTTACTAGCATACTTGTTTCAGTGTGCGCAACCAAATAAACAATAAAAATGTGAGAGAAGTTCTCTCATGAAATATATGCTCCTGCAGCAGTCACATTAATTTGTGAGCTTCAGTGAAGACTTATGCCTTATTTGCACCTGAAATCAAGTAAGATGACCCGCTGGACTTAAGCATATCAATAAGCGGAGGAA
gb|KF265375.1| Sparganium eurycarpum voucher J. Sulman 825 18S ribosomal RNA gene partial sequence; internal transcribed spacer 1 5.8S ribosomal RNA gene and internal transcribed spacer 2 complete sequence; and 28S ribosomal RNA gene partial sequence		377.667	96.3333	2178	Streptophyta	GCCCCCTCCATCCCGTGGGTGGGCGGGCGGACGCGGACGATGGCCCTCCGCGCCCACGGGTGCGGTGGGCTGAAGCACGGGCCGTCGGCAGGGACCGAGACACGGCGAGTGGTGGACGTATCTTCACGCGAGCCGGACGTCGTGCCTTAGGCTACCTTCGAGTAAGGCCCTCCGGACCCTTTTAACCGAGGCGCTTGTCGTCATCGGACCGCGACCCCAGGTCAGGCGGGACTACCC
gb|JX679969.1| Microbryum curvicolle isolate 579 internal transcribed spacer 1 partial sequence; 5.8S ribosomal RNA gene and internal transcribed spacer 2 complete sequence; and 26S ribosomal RNA gene partial sequence		341.5	94	2082	Streptophyta	GGCAGATTGGGGTGGCTGAAATGGAGGGAATTTGGCCGCCGTGGTAAGTACAGCCCGCGAGCAGGTGAGCCAGGCGTTGAAAAACGAACCTGGAACTCAAACGTGCGCTGGCTGTGGCACCCAGTTGGCCGGACTCCAAAGCAGGTCCCTACCGACACTCCGGCCGCAAAAGCCGGGCGGTGGAGGGAAGGAAAACGTCACGCATCAGACCTCTGATCAGAGAAGACTACCCGCTGAGTTTAAGCATATCAATAAGCGGAGGA
gb|JX974791.1| Uncultured fungus clone B2124 internal transcribed spacer 1 5.8S ribosomal RNA gene internal transcribed spacer 2 and 28S ribosomal RNA gene region		352	89.6667	2030	no rank	AACGCAAATGGCGCTGGGTTAACCAATACACTAGCATGGTTGTTTCAGTGTGTTAGGAATCATATATCATAATGCGATTGAAAATTTAATTATTTTCTCTCGTTAAATATGAAAGCGCTGAATCGTTCAGTGCCGACCGAAGTAGTCACTTCTTTGCAAGTGATCTCGGTTGTTGCAATACTGAAGATTCACTTAAAGCGTCTTTTATTTAATATTAATATTTCTCCATTCAACACCTGAAATCAAGCAAGATCACCCGCTGAGTTTAAGCATATCAATAAGCGGAGGAA
gb|KC884284.1| Uncultured fungus clone 7-94 18S ribosomal RNA gene partial sequence; internal transcribed spacer 1 5.8S ribosomal RNA gene and internal transcribed spacer 2 complete sequence; and 28S ribosomal RNA gene partial sequence		445.5	98.5	1994	no rank	ACCTTAGATTGGTGATTTGACCATTCTTTGGCTTGGATTTGGAAGTTTGCCGATGATAAGTCGGCTCGTCTTGAAAGTAATAGCTGGATCTGTCTCGCGACATGGTTTGACTTGGCGTAATAAGTATTTCGCTAAGGACATCTTCGGATGGCCGCGTTGCAGGACTAAAGACCGCTTTCTAATCCATTGATCTTCGGATTAATATTCTTGACATCTGGCCTCAAATCAGGTAGGACTACCCGCTGAATTTAAGCATATCAATAAGCGGAGGAA
gb|KX167401.1| Convolvulus arvensis voucher NMW237 5.8S ribosomal RNA gene partial sequence; internal transcribed spacer 2 complete sequence; and 28S ribosomal RNA gene partial sequence		362.667	95.1667	1931	Streptophyta	CTTTCCTCGACCTTGTGTCGAACCGGCGGGCGTGTAAGTTGGCCTCCCGTGCTCCTCAGCGGGGTGCGGTTGGCCCAAATGTGAGTCCTTGGCGGCGGATGTCATGGCGATTGGTGGTCGTACCTAGCGTGCATATCGTCGCGCCGTGCCCCCGTTGTCTGTGGGACTAATGACCCGTTTGGAGCCTCTCTACTTGAGTAGCTCTTCGACCGCGACCCCAGGTCAGGCGGGACTACCCGCTGAGTTTAAGCATATCAATAAGCGGAGGAA
gb|EU434038.1| Interfilum sp. SAG 2102 18S ribosomal RNA gene partial sequence; internal transcribed spacer 1 5.8S ribosomal RNA gene and internal transcribed spacer 2 complete sequence; and 26S ribosomal RNA gene partial sequence		364.75	94.5	1861	Streptophyta	ATTATAACACCTCACAACTCTAGTAGGGTGCGTGGATCTGGCCGTCCGGGCTCTCGCAGTCTGGTCGGCTGAAAGGCAGATGCAAAGCCAGCAGCCCATTCAACGGCAAGGCGTGGTAGACCGCATCGCGGGGCGATCGTCTTGCCGGGGCTGATTGCGGCCTTCGCATACGCAGGAACCGCCGCTCCACAATTGGACTTCGGTCTGATAAGGAGTGGCCTTTGACCCATTGACCTCAGATCAGACAAGATTACCC
gb|KX165639.1| Melilotus altissimus voucher NMW4210 5.8S ribosomal RNA gene partial sequence; internal transcribed spacer 2 complete sequence; and 28S ribosomal RNA gene partial sequence		357.306	95.3265	1796	Streptophyta	GGCGGACGACTCGTGCGGACGACTCCAAATGTCCTTTTGATATGTATTGTGCATGCTGGTGAATGTTGGCCTCCCGTGAGCTCTATTGTCTCATGGTTGGTTGAAAATCGAGACCTTGGTAGGGTGTGCCATGATAGATGGTGGTTGTGTGACCCACGAGAAACCAAGATCATGTGCTGCCCTATTCAATTCGGCCTCTTTTACCCATATGCGTTTTGTAAACGCTCGTGATGAGACCTCAGGTCAGGCGGTGCTACCCGCTGAGTTTAAGCATATCAATAAGCGGAGGAA
gb|KF923177.1| Peritoma lutea internal transcribed spacer 1 partial sequence; 5.8S ribosomal RNA gene complete sequence; and internal transcribed spacer 2 partial sequence		330.882	92.4118	1788	Streptophyta	CGCATCGTCGTCCCTCACTCACCCGGTGCTACACGCCCAGGTGAACACGGAGACGGAGATTGGTCTCCCGTGTGTGACCGAACGCGGTTGGCCCAAAATCGGGCCAAGGGCGTCGATCGTCCTGACGAGCGGTGGTGTATAGATGCCTCGTGCTCACGTCGTTCGATCACGTCCCTCACGACTCAGCGACCCTTCTAGAGCTGCTAAGGCGACTCTCCGAACGCGACCCTAGGTCAGGCGGGATCACCCGCTGAGTTTAAGCATATCAATAAGCGGAGGAA
gb|KC460347.1| Clevelandella panesthiae isolate CP-18 internal transcribed spacer 1 partial sequence; 5.8S ribosomal RNA gene and internal transcribed spacer 2 complete sequence; and 28S ribosomal RNA gene partial sequence		368.273	91.0909	1681	no rank	GCGATAAGGAATGCGAATTGCAGAAACCCGCGAGTCATCAGATCTTTGAATGCAATCGGCGCTTTGGGGTAACCCTTAGGCATGTTTGCTTCAGTGTACCCTACTAACTCAACAAACCTAATGCCTGAGAAACGTCTCAGGTTAAGTGAGGTGCGGAATTCCGCTAATCCGAAGCAGTAGTCACACTTACGTGGTCCTCTTTGGACCAAGGATGAAGCACAGACTCAACTACAAGTTACTTACCTGAAGTAAGCAAGAGCACCCGCTAAATTTAAGCATTCAATAAGCGGAGGAA
gb|KM213409.1| Cryptantha torreyana voucher SDSU20124 external transcribed spacer partial sequence; 18S ribosomal RNA gene internal transcribed spacer 1 5.8S ribosomal RNA gene and internal transcribed spacer 2 complete sequence; and 26S ribosomal RNA gene partial sequence		347.667	90.3333	1679	Streptophyta	TCACGCATCGCCTCACCCCTCCCCCGATGTCGGTGGGCGGAGTGGATTGTGACCTCCTTTGCCTTCAGGTGCAGCTGGTCGAAAATTGAGTCCGGAGCTTAGGACCCCACGACAAGTGGTGGTTGGATAACAACTCTTGTGCTGTCGTGTGCCGAATCTCTTGAGACTGTAAAGACCCTGATGCATGTGTCGTCCTTCCCTTTCGGGGCTGGGCGCTCGTGCTACGACCGCGACCCCAGGTCAGGCGGGATTACCCGCTGAATTTAAGCATATCAATAAGCGGAGGAA
gb|DQ420811.1| Uncultured soil fungus clone 14-17 18S ribosomal RNA gene partial sequence; internal transcribed spacer 1 5.8S ribosomal RNA gene and internal transcribed spacer 2 complete sequence; and large subunit ribosomal RNA gene partial sequence		415.5	97.5	1626	no rank	ATTGCTCCCTGTGGTATGCCTTGGGGCATGCCTGTTCGAGCGTCATTTACAACTTCAAGCTCAGCTTGGGGATGGGCGTCTGTCCCGCCTGTGCGCGCGGACTCGCCTCAAATGCAGTTGGCAGCTTGTTCCGCGGCTCTAAACGCAGCAGAATGCGTCGAGCGTCGGGCGGACGGGCTCTCCAGTAAGCAAACCCCCACAAATTGACCTCGGATCAGGTAGGGATACCCGCTGAATTTAAGCATATCAATAAGCGGAGGAA
gb|KU536454.1| Uncultured fungus clone 508 internal transcribed spacer 2 partial sequence		287.5	93	1588	no rank	TTCTCCTCACCCAAAACTTAATGCGGGAGATACCCTTCTCTTGCCAAGCATGAAAGCACTCTGCGCTCTGCAAGTGACTTGGCTTCGGTCAAGGTCACACTCAATGCAGCAGTCACATTTCTCACAATGTGAACTCATTGAGAGTAGAGTCAGCGCAGCTAGTCTGCAAGTGCTTAGAGCCCCAAACTCTTCATGTATCTGAAATCAAGCAGGACCACCC
gb|JN660583.1| Uncultured organism clone ciidir1005_D03 18S ribosomal RNA gene internal transcribed spacer 1 5.8S ribosomal RNA gene internal transcribed spacer 2 and 28S ribosomal RNA gene region		341.545	91.7273	1565	no rank	CGGCGCTGGCGGGATATCCCACCAGCAGGTTTGTTGCAGTGTGTTTGGTTGACTTCACACAACTCAATGCGATTGAGGTCTTTCTCGTAAAGATTTCTCTCGTGAAAGAGGGAAGCTTGCGGCTGAGCCCGCCAATGGAGTGGTCACTGTTCACCAGTGATTTCATTGGAGTCACAGGTTCAGCCTTTAAATGCATAGCTTTTAAAAACTAAAATCTTCAATCAGCACCTGAAATCAAGCAAGATCACCCGCTGAACTTAAGCATATCAATAAGCGGAGGAA
gb|HQ436047.1| Uncultured fungus clone FITS_HBP1_W19 small subunit ribosomal RNA gene partial sequence; internal transcribed spacer 1 5.8S ribosomal RNA gene and internal transcribed spacer 2 complete sequence; and large subunit ribosomal RNA gene partial sequence		279.308	84.2308	1490	no rank	TGGCGCCAGGAGGCTTTCCTTCTTGCATGTCTGTTTCAGTGTCTGAAACCATACTAATTAACTTAATGTGGTTGATAATGAGAATGATATTTATCTTTCTCAGAATCTCCCATGAAAGATGTACATGTGGGTCTTTGGACTCCTCATCGAATGGGTCACTGTTCTCAGTGATTTCGATAGGAGATTTATTCAATTACCTAAATGCATGTAGAACTTAACAAACATTCAACTCTGCATCTGAAATCAGGCAAGAAGACCCGCTGAACTTAAGCATATCAATAAGCGGAGGAA
gb|KX167492.1| Calystegia soldanella voucher NMW5251 5.8S ribosomal RNA gene partial sequence; internal transcribed spacer 2 complete sequence; and 28S ribosomal RNA gene partial sequence		334.032	92.1613	1452	Streptophyta	GGCGGAGCTTGCGGCGGGGAGGCTGGAGCGGAAGATGGCCTCCCGTGTTCCTCCCCGGTGCGTGGTTGGCCCAAATGCGAGTTCCTGGCGACGGATGTCACGGCGGGTGGTGGTCGTACCCAGCGTGCATATCGTCGCGCTGTGCCCCCGTCGTCCGCGGGACTAATGATCCTTTTTGAGCCCCTCTACCGAGTCCGGCTCTTCGACCGCGACCCCAGGTCAGGCGGGACTACCCGCTGAATTTAAGCATATCAATAAGCGGAGGAA
gb|EU434032.1| Klebsormidium sp. SAG 2065 18S ribosomal RNA gene partial sequence; internal transcribed spacer 1 5.8S ribosomal RNA gene and internal transcribed spacer 2 complete sequence; and 26S ribosomal RNA gene partial sequence		367	92	1416	Streptophyta	GGGTGGTGGATCTGGCCGGCCGGGCTCCGAGGGCGTGGTTGGCTGAAAGGCAGATGCAAAGCCAGCAGCCCATTCAACGGCAAGGCGTGGTAGACCGCATCGCGGGCGATCGTCGTGCCGGGGCTGATTGCGGCTTTCGCATTAGCAAGGAACCGCCGCTCCCGATGGACTTCGGTCCTAAAGGTGTCGGCCTTGACCCATTGACCTCAGATCAGGCAAGATTACCCGCCGAATTTAAGCATATCAATAAGCGGAGGAA
gb|GU363748.1| Prunus cerasifera f. atropurpurea voucher PS1134MT01 internal transcribed spacer 2 and 26S ribosomal RNA gene partial sequence gb|GU363749.1| Prunus cerasifera f. atropurpurea voucher PS1134MT02 internal transcribed spacer 2 and 26S ribosomal RNA gene partial sequence		320	96	1305	Streptophyta	CGCGCGGTTGGCATAAATGCCAAGTCCTCTGCGACGCACGCCACGACGATCGGTGGGTGCGAAACCTCGGTTGCCCGTCGTGTGCGGGCGGCGCGAATGGAGGGCTCGAAAAAATTGCTGGGCTCCTGCTCGGCTTTCAACGCGACCCCAGGTCAGGCGGGGTTACCCGCTGAACTTAAGCATATCAATAAGCGGAGGAA
gb|KF800578.1| Uncultured eukaryote clone CMH487 18S ribosomal RNA gene partial sequence; internal transcribed spacer 1 5.8S ribosomal RNA gene and internal transcribed spacer 2 complete sequence; and 28S ribosomal RNA gene partial sequence		362.286	96.1429	1207	no rank	GGTGCGGGCGGGGGGGAAGTTGGCCGCCCGTGCGTGCTCGCGCGTGCGGTTAGCCCAAACGCGAGTCCTCGGCGGCGAGCGCCACGACAATCGGTGGTTTTTGTGCCCTCGTTCCTCGTCGTGCGCGCCCCGTCGCCCGAACGCGCTCCTACGACCCTCACGCGTCGCCTCGGCGGCGCTCCCAACGCGACCCCAGGTCAGGCGGGACCACCCGCTGAGTTTAAGCATATCAATAAGCGGAGGA
gb|AF218521.1| Lotus scoparius var. scoparius internal transcribed spacer 1 5.8S ribosomal RNA gene and internal transcribed spacer 2 complete sequence		342	96	1202	Streptophyta	GTTGCCCCAAAAGCAAGCACTTTGTGCGTGGTGGAGTGTGGGGTGAAGGTTGGCTTCCCGTGAGGGTTGTCTCACGGTTGGTTGAAAACTGAGTCCATGGTAGTGTGGACCATGATGGATGGTGGTTGAGTACTGCTCGAATACCAATCATGGGAAACTCTATTCTTCTTGGGCTTCATTAACCCATGCGCGTTTAATCACGCTCACAATGAGACCTCAGGGCAGGCGGGGCTACCC
gb|EU812490.1| Uncultured Vahlkampfiidae clone 40-1 18S ribosomal RNA gene partial sequence; internal transcribed spacer 1 5.8S ribosomal RNA gene and internal transcribed spacer 2 complete sequence; and 28S ribosomal RNA gene partial sequence		307.333	88.5	1175	no rank	CGCCTGGGAACGAGGCGCACCACTCCTAGCCCCCCGTCCGAAGACGAGGGATCGGGTGCGACAGCTTCCGTCGAGAGCGCCTCACGGTGCAACTCATATCGGGAGTCAATGCCCCAATCCATTCCAAACTCAACTTCGACAGGGACCAGCTCGGAGTCGGAAGGACGCCGTCCTGCGGTCCTAATAGACCTGGGTCGGAGGAGTAACATCCTCCCCATTTCTAACCACGACCTCAGATCGGGCAAGATTACCCGCTGAATTTAAGCATATCAATAAGCGGAGGAA
gb|AY522437.1| Avena ventricosa voucher VIR k-1909 18S ribosomal RNA gene partial sequence; internal transcribed spacer 1 5.8S ribosomal RNA gene and internal transcribed spacer 2 complete sequence; and 26S ribosomal RNA gene partial sequence		323.8	92.8	1173	Streptophyta	CACGCTCCAACACGCGCATCGAGGAAGGGGATGCGGCATTTGGCCTCCCGTCACGCAAGGGGCGGTGGGCCGAAGATGTGGCTGCCGGCGCATCATGCCGTACACAGCGCGTGGTGAGAAACCTCGCTTTACTTACCGCAGAGCGCCAACGTGTAGCCGATGTGATGGCCTCGTAGACCCTTTGAATGGTGCGCAAGACGCTCCGACCACGATCCCAGGTCAGGCGGGATTACCC
gb|KF800681.1| Uncultured fungus clone CMH593 18S ribosomal RNA gene partial sequence; internal transcribed spacer 1 5.8S ribosomal RNA gene and internal transcribed spacer 2 complete sequence; and 28S ribosomal RNA gene partial sequence		408	94	1149	no rank	TTGCGGGGGTACATGTGGGCCTCCCGTGTGCACCGTCGCATGGATGGCTTAAAATTGAGTCCTCGGCATCTGTTGTCGTGACACTACGGTGGTTGATTCAACCTCGGTACTGCGTCTCGACCTCAGCTTGCGTGCCTCCTCTTTGTGAGCGAGGCAAGGATCTTATTTTGACCCTTTGAACATTGTCCCCAAAGACGATGCTCTCGACGCGACCCCAGGTCAGGCGGGACTACCCGCTGAGTGTAAGCATATCAATAAGCGGAGGAA
gb|JN040994.1| Sambucus williamsii isolate D60 18S ribosomal RNA gene partial sequence; internal transcribed spacer 1 5.8S ribosomal RNA gene and internal transcribed spacer 2 complete sequence; and 26S ribosomal RNA gene partial sequence		366.5	94.5	1141	Streptophyta	GCCTGGGCGTCACACATTGCCGTCGCGCCCTTCCAAATGCCCATTCTTGGGGACGTTGGTAGTCGGGCGACTCTTGGTCTCCCGTGCTCTCGAGCGCGGTTGGCCCAAAAGCGAGTCCCCGACAACGGACGTCACGACAAGTGGTGGTTGAAAAGCCTTCTTATCCTGTCGTGCACTAATTCGTTGTCACGGGCATCGAGTTGACCCTGACGCGTCGTCTACGACGTCGCTCCGATCGCGACCCCAGGTCAGGCGGGATTACCC
gb|KM200974.1| Quercus prinoides voucher DAV:A66.0172 18S ribosomal RNA gene partial sequence; 5.8S ribosomal RNA and genes complete sequence; and 28S ribosomal RNA gene partial sequence		348.143	95.1429	1048	Streptophyta	CGGGCGGAGCGGAAGTTGGCCGCCCGTGCGTGCCTGCAGGCGCGGTTAGCCCAACAGTGAGTCCTCGGCGACGAGCGCCACGACAATCGGTGGTTTTTTTACCCTCGTTCCTCGTCGGGCGTGCCCCGTCGCCCGAACGCGCTCTTGCGACCCTCACGCGTCGCCTCGGTGGCGCTCCCAACGCGACCCCAGGTCTGGCGGGACTACCCGCTGAGTTTAAGCATATCAATAAGCGGAGGAA
gb|JQ352492.1| Chorizanthe procumbens 18S ribosomal RNA gene partial sequence; internal transcribed spacer 1 5.8S ribosomal RNA gene and internal transcribed spacer 2 complete sequence; and 28S ribosomal RNA gene partial sequence		291.273	93.2727	1042	Streptophyta	CGCATCGCGCCGCCCCCGCCCCCCTCCGACTCGGGCGAGGGGAGAGAGGGGCGGATTTTGGCCCCCCGTGCGCCCCGGCGTGCGGCCGGCCTAAACACGGAGCCCGTGGCCGCGATCGCCGCGACGTTTGGTGGTTGAAGCATCGAGCACCGCGTCGCGTGCGGAGCGTCCCCGGACGGCTCGGAGGACCCCTTAGGCGCGCGGCCTACCCTTGCGACCCCAGGTCAGGCGGGACTACCC
gb|KT185625.1| Vermamoeba vermiformis isolate 1 18S ribosomal RNA gene internal transcribed spacer 1 5.8S ribosomal RNA gene internal transcribed spacer 2 and 28S ribosomal RNA gene complete sequence		352.444	95.1111	926	no rank	CACCCCCGATTGCCCCATCCGACGATGAGGGATCGGGTGCTTAGCTTCCGTCGAGAGCGCCCCCGGGTGCAACTCATATCGGGAGTCCATGCCCTGAACCATTCAACTCGCGTCGATCTTGGGATCAGCGTTCGGGTGGACAGACGCCGTCCGTGGTCCGTGAGACCAGGGTCGGAGGAGTAAAATCCTCCCCTCTCTAACCACGACCTCAGATCGGGCAAGATTACCC
gb|KX025114.1| Uncultured Apatococcus clone GLB_K898 18S ribosomal RNA gene partial sequence; internal transcribed spacer 1 5.8S ribosomal RNA gene and internal transcribed spacer 2 complete sequence; and 26S ribosomal RNA gene partial sequence		401	96.3333	907	Chlorophyta	ACATAATTGTGATGGGGTCGGGTATGGCCGTCAGGTTGAATCAGCCGGTCGGCTGAAAGGACTGCTCCGCTCGCAGCCTCCCTTGAAGGGGAAGGAGCCAGCCGGTAAGCATGACTTTCTCCGGTGGGAGAAGGCCTGGCCTGCCGTTGAGCTTTGGTTGTGGGTTTAAAGGAGCCACAGGAACCACCTTTTGAACATCGACCTGAGATCAGACAAGGACACCCGCTGAATTTAAGCATATCAATAAGCGGAGGAA
gb|JQ352574.1| Pterostegia drymarioides isolate 251 18S ribosomal RNA gene partial sequence; internal transcribed spacer 1 5.8S ribosomal RNA gene and internal transcribed spacer 2 complete sequence; and 28S ribosomal RNA gene partial sequence		273.333	87.6667	896	Streptophyta	CGGCCGAGGTCATGTCTGTCTGGGTGTCACGCATTTTGTCGCCCCCTCACCCTTTACTAAACGGAGAGAGGGGGTGGAAAATGACCCCTCATGCGCTTGTCCGCACGGCTGACCTAAACTAGGAGCCCGTGGCCGCAAATGTCGCGACGTTTAGTGGTTGACTTAAGCATCACGTCGTGTGCACGAGCGGTAACGATTGAGAGCTCGAAGGACCCTTAGGCGCCAACCTACCCATGCAACCCCAGGTCAGGTGGGACTACCC
gb|KU159288.1| Colpodella edax 5.8S ribosomal RNA gene partial sequence; internal transcribed spacer 2 complete sequence; and 28S ribosomal RNA gene partial sequence		394.25	91.5	867	no rank	TGCACTCTAGGAATATGCCTTCGAGTATGCCTGCCTCAGTGTCTCCGAATCCTCCTAATACAATCTTCCTGATTAATCGCAAGATTTCTCTTGTAAGGCTGTATTGTTATCAGCGTTACAACTTTGTATCGCTGCAAGTACTTGTCTGTTCAGCTTAAAGCAATGTAGTGTAACACACAACCATTTCTCTAAGTTGAATATGCAGACCAAGCAACTTTCTAACCAAGACCTGAGATCAGACAAGATTACCCGCTGAGTTTAAGCATATCAATAAGCGGAGGAA
gb|KC174099.1| Crataegus macracantha voucher 2001-17 (TRT) haplotype H10 5.8S ribosomal RNA gene partial sequence; internal transcribed spacer 2 complete sequence; and 26S ribosomal RNA gene partial sequence gb|KC174214.1| Crataegus orbicularis voucher JBP8365 (TRT) haplotype H5 5.8S ribosomal RNA gene partial sequence; internal transcribed spacer 2 complete sequence; and 26S ribosomal RNA gene p…		405	98	831	Streptophyta	GCCCCCCCTCGCCTCCCGCGGGGGCGGCGGCCGGCGGACGATGGCCTCCCGCGCGCCACCCCGCGCGGTTGGCACAAATGCCGAGTCCCCGGCGACGAACGCCACGACAATCGGTGGTTGTCAGACCTCGGTTGCCTGTTGTGCGCCTTCGCCGCGCTCCGGGCGGCTCGCGACCCCATTAACGGCCCTGCTTCGGCGGAGCTCTTCAACGCGACCCCAGGTCAGGCGGGGTTACCC
gb|AY746463.1| Raphanus sativus var. raphanistroides cultivar Cd-03 18S ribosomal RNA gene partial sequence; internal transcribed spacer 1 5.8S ribosomal RNA gene and internal transcribed spacer 2 complete sequence; and 28S ribosomal RNA gene partial sequence		358.5	93.875	794	Streptophyta	CGAGGGGACGTCTGACTGGGTGTCACAAATCGGCGTCCCCCCATCCTCTCTAGGATATCGGACGGAAGCTGGTATCCCGTGTGTTACCGCATGCGGTTGGCCAAAATCTGAGCTAAGGATGCCAGGAGCGTCTCGACATGCGGTGGTGAATCCAATCTCCTCGTCATATAGTCGGTCGTTCCGGTCCAAACGCTCTTGATGACCCAAAGTCCTCAACGCGACCCCAGGTCAGGCGGGATCACCCGCTGAATTTAAGCATATCAATAAGCGGAGGAA
gb|GQ206263.1| Pterostegia drymarioides 18S ribosomal RNA internal transcribed spacer 1 5.8S ribosomal RNA internal transcribed spacer 2 and 26S ribosomal RNA gene region		309	86	745	Streptophyta	TGTCGCCCCCTCACCCTTAACTAAACGGAGAGAGGGGGCGGAAAATGACCCCTCATGCGCTTGTCCGCGCGGCTGACCTAAACTAGGAGCCCGTGGCCGCAAAGGTCGCGACGTTTGGTGGTTGACTTAAGCATCACGTCGTGTGCACGAGCGGTAACGATTGAGAGCTCGAAGGACCCTTAGGCGCCAACCTACCCATGCAACCCCAGGTCAGGTGGGACTACCCGCTGAATTTAAGCATATCAATAAGCGGAGGAA
gb|KC861828.1| Crataegus macracantha voucher TRT032 5.8S ribosomal RNA gene partial sequence; internal transcribed spacer 2 complete sequence; and 28S ribosomal RNA gene partial sequence		433	97.6667	730	Streptophyta	CCCGATAGTGAGCTGCCTGGTCGTCACACGCCGTTGCCCCCCCCGGCACCTCCCTTGGAAGCGTCGGTGAGCGGNAGATGGCTTTCAGTATGTCACCACACGTGGTTGGCACAAATGTTTAGTCCCCGGCGACGAAGCCATGACAATCGTTGGTTGTCAAACCTCGGTTGCTTGTTGTGCACTTTCACCGAGCTCTGGGCGGCTNACGATGCTCCCTGCTTTACTTCGGCGGAGCCTTCAACGCGACCCCAGGTCAGGCAGGGTTACCC
gb|KC884275.1| Uncultured fungus clone 7-5 18S ribosomal RNA gene partial sequence; internal transcribed spacer 1 5.8S ribosomal RNA gene and internal transcribed spacer 2 complete sequence; and 28S ribosomal RNA gene partial sequence		477	99	727	no rank	TTTGCATTGCAGAGTTCAGTGAATCATCGAATCTTTGAACGCACATTGCGCCCCCTGGTATTCCGGGGGGCATGCCTGTTCGAGCGTCATTTCACCACTCAAGCCTCGCTTGGTATTGGGCAACGCGGTCCGCCGCGTGCCTCAAATCGTCCGGCTGGGTCTTCTGTCCCCTAAGCGTTGTGGAAACTATTCGCTAAAGGGTGTTCGGGAGGCTACGCCGTAAAACAACCCCATTTCTAAGGTTGACCTCGGATCAGGTAGGGATACCC
gb|KX166017.1| Blitum bonus-henricus voucher NMW2873 5.8S ribosomal RNA gene partial sequence; internal transcribed spacer 2 complete sequence; and 28S ribosomal RNA gene partial sequence		342	94	702	Streptophyta	GTGGGAAGGAGGAGGAAGATGGCCTCCCACACCTCCCCGGGCGTGGATGGCCTAAAAAAGGAGCCCCCGGTTACGAACTGCTGCGGCGATAGGTGGAATACAAGGCTTAGGCCTAGGATGCATCGAGTCGCGCAGCACGTAGCGCCCGAGGCCTCGCAGGACCCTTTGATGTCGCCTTTCAGGACGACAAAACCGTTGCGACCCCAGGTCAGGCGGGGCTACCC
gb|KX167481.1| Illecebrum verticillatum voucher NMW7416 5.8S ribosomal RNA gene partial sequence; internal transcribed spacer 2 complete sequence; and 28S ribosomal RNA gene partial sequence		369.5	92	700	Streptophyta	CCCACCTCGCGGGGGAGGGGAAGGAAGATGGCCTCCCGAGCCTCACCGGGCGCGGTTGGCATAAATACGGAGCCCCCGGCGTTGATCTGCCGCGGCGATAGGTGGTGAAAAGGGCCCTAGCAGGCCCCAACCCATGCGTCGCGCAGCGCCTCGCCAACGGAGCTCGCAGGACCCTCAAGCGTTGCCTAGCCGCAACCTTAACCGTTGCGACCCCAGGTCAGGCGGGGCTACCCGCTGAGTTTAAGCATATCAATAAGCGGAGGAA
gb|KF217217.1| Peritoma arborea voucher M. A. Franklin 5715 (NY) internal transcribed spacer 1 partial sequence; 5.8S ribosomal RNA gene complete sequence; and internal transcribed spacer 2 partial sequence gb|KF217218.1| Peritoma arborea voucher M. D. Windham 2559 (NY) internal transcribed spacer 1 partial sequence; 5.8S ribosomal RNA gene complete sequence; and internal transcribed spacer 2 par…		287.818	96	674	Streptophyta	GCTACACGCCCGGGTGAATACGGAGCCGAGGTTCGGTCTCCCGGTTGTTACCGAGCGCGGTTGGCCCAAAATCGAGCCAAGGGCGTCGTTCGTCCTGACGAGCGGTGGTGTATAGATGCCTCGTGCTCACGTCGTTCGATCACGCCCTCACGACTCAGCGACCCTTCTAGAGCTGCTAAGGCGACTCGCCGAACGCGACCCTAGGTCAGGCGGGATCACCC
gb|KX167781.1| Sparganium angustifolium voucher NMW3439 5.8S ribosomal RNA gene partial sequence; internal transcribed spacer 2 complete sequence; and 28S ribosomal RNA gene partial sequence		316	93.5	667	Streptophyta	ACGTACGCGGTGCGCTAGTGCACGGGCCGTCGGCAGGGACCGAGACACGGCGAGTGGTGGACGTATCTTCACGCGAGCCGGACGTCGTGCCTTAGGCTACCTTCGAGTAAGGCCCTCCGGACCCTTTTAACCGAGGCGCTTGTCGTCATCGGACCGCGACCCCAGGTCAGGCGGGACTACCCGCTGAGTTTAAGCATATCAATAAGCGGAGGAA
gb|KX167463.1| Cirsium arvense voucher NBGW7005 5.8S ribosomal RNA gene partial sequence; internal transcribed spacer 2 complete sequence; and 28S ribosomal RNA gene partial sequence		334.2	96.2	663	Streptophyta	ACGGGTATGCGTGCGACTGGGGCGGAGAATGGTCTCCGGGGTCGTCGGCGTGGTTGGCCTAAAAAGGAGTCCCCTTCGGCGGACGCACGGCTAGTGGTGGTTGTTAAGGCCTTCGTATCGAGCCGTGTGTCGTTAGCCGCAAGGGAAGCACTCTGTAAAGACCCCAATGTGTCGTCTCGTGACGACGCTTCGACCGCGACCCCAGGTCAGGCGGGACTACCCGCTGAATTTAAGCATAGCAATAA
gb|KX166399.1| Calystegia sepium voucher NMW2720 5.8S ribosomal RNA gene partial sequence; internal transcribed spacer 2 complete sequence; and 28S ribosomal RNA gene partial sequence		330.167	95.1667	662	Streptophyta	CCGTAGGTGAACCTGCGGCGGGATCATGCTAGTTTAACTCACCAACCCGTGCTCCTCCCCGGTGCGTGGTTGGCCCAAATGCGAGTTCCTGACGACGGATGTCACGGCGAGTGGTGGTCGTACCCTGCGTGCATATCGTCGCGCTGTGCCCCCGTCGTCCGCGGGACTAATGATCCTTTTTGAGCCCCTCTACCGAGTCCGGCTCTTCGACCGCGACCCCAGGTCAGGCGGGACTACCCGCTGAGTTTAAGCATATCAATAAGCGGAGGAA
gb|DQ184479.1| Syringa vulgaris 18S ribosomal RNA gene partial sequence; internal transcribed spacer 1 5.8S ribosomal RNA gene and internal transcribed spacer 2 complete sequence; and 28S ribosomal RNA gene partial sequence		409.5	98.5	634	Streptophyta	CCGTCCCTAAACGGGTTGTAGGCGTTTGGGTTGGATATTGGCCTCCCGTGCGTCTCGGTGTGCGGTTGGCCTAAATGTGATTCGGCATCGACGTGTGCTCGACAATTGGTGGTTGAAGAACTCAACTTTCGTGTTGTCGTGCTAGATTGCGTTGTTCGGCTCGAATGCGTTGACCCCGATGGTGCTCTGCACTTCTACAGAGACCCCAGGTCAGGCGGGATTACCCGCTGAGTTTAAGCATATCAATAAGCGGAGGAA
gb|HQ246450.1| Scenedesmus bajacalifornicus strain ZA1-7 internal transcribed spacer 1 partial sequence; 5.8S ribosomal RNA gene complete sequence; and internal transcribed spacer 2 partial sequence		363	99	619	Chlorophyta	GGATCTGGCTTTCCCAATCGGTTTACTCCGGTTGGGTTGGCTGAAGCGTAGAGGCTTAAGCAAGGACCCGATATGGGCTTCAACTGGATAGGTAGCACCGGCTTCTGCCGACTAAAAGAAGTTGTGGCTTGTGGACTTTGTTAGAGGCCAAGCAGGAAACATGCTTTGCATGTCTTAAACTTTCGACCTGAGCTCAGGCAAGGCTACCC
gb|JF913598.1| Elliptochloris sp. MRL-2009 clone 87 18S ribosomal RNA gene partial sequence; internal transcribed spacer 1 5.8S ribosomal RNA gene and internal transcribed spacer 2 complete sequence; and 26S ribosomal RNA gene partial sequence		425	99	615	Chlorophyta	AGGCGAGGGGGACCTGTTTGTCTCGGCCCTCACCGGCCGGGTCCGCCGAAGCACAGAGGCTCGAGCAGGACCCCGTTACAAGGGCAACAGTCTGGTAGGTGACCTCCCGGTCGCATGCCGCTGGTGCCTGGGGCGCCTGCTGGCCGAGCCCGCAGGAAGTGGCTGCTTGCCACGCCTTCACCCATTCGACCTGAGTTCAGGCAAGAGCACCCGCTGAACTTAAGCATATCAATAAGCGGAGGAA
gb|JX233478.1| Phacelia distans voucher L. M. Garrison 21 (SFSU) 18S ribosomal RNA gene partial sequence; internal transcribed spacer 1 5.8S ribosomal RNA gene and internal transcribed spacer 2 complete sequence; and 26S ribosomal RNA gene partial sequence		314.8	95.36	585	Streptophyta	CGGGGGGGGACGGAGTGGGGCCGCCGGTGCGCGTGGGCGCGGCGGGCCGAAAGGCGAGTGCGGCGGGGCGGACGTCACGACAAGTGGGGGTTGTTATCTCAACTCGCGTGTTGTCGTGCGGCACCCCGTCGCCTGCCGGGACTGAATAGACCCCGACGCGCTGCCCCCCGCCGCAGGGCGGGGGCGTGCGCTACGACCGCGACCCCAGGTCAGGCGGGATTACCCGCTGAGTTTAAGCATATCAATAAGCGGAGGAA
gb|AF137588.1| Cleome lutea internal transcribed spacer 1 partial sequence; 5.8S ribosomal RNA gene complete sequence; and internal transcribed spacer 2 partial sequence		328.875	92.5	578	Streptophyta	GGGTGTCACACATCGTCATCCCTGACTCACCCGGGGCTACACGCCCGGGTGAACACGGAGAAGGAGATTGGTCTCCCGGGTGTTACCGCATGCGGTTGGCCCAAAATCAAGCCAAGGTCGTTGATCATCCTGACGAGCGGTGGTGTACAGATGCCTCGTGTTCACGTCGTCCGATCACGTCCCTCATGACTCTCCGACCCTTCTAGAGCTGCTAAGGTGACTCTCCGAACGCGACCCTAGGTCAGGTCGGATCACCC
gb|GU818492.1| Symphyotrichum novae-angliae isolate 1208 18S ribosomal RNA gene partial sequence; internal transcribed spacer 1 5.8S ribosomal RNA gene and internal transcribed spacer 2 complete sequence; and 25S ribosomal RNA gene partial sequence		299.136	95.1818	576	Streptophyta	ACCAACCCTCCCTGTGGGATGATTGGTTTGGGGTGGATATTGGTCTCCCGTTTTACACCAAGCGGTTGGCCAAAAAAAGAGTCCCTTTTGACAGGAACACGACTAGTGGTGGTTGAAAAAACCCAGAATGCTGTTGTGTGTCTTGTCAAGATGGTGCTTCTTAATAGAACCAACGCGTTGTCATGACGCTTAGACTGCGACCCCAGGTCAGGCGGGACTACCCGCTGAATTTAAGCATATCAATAAGCGGAGGAA
gb|KT865641.1| Olea europaea isolate MGGM_AGERI_54 internal transcribed spacer 2 partial sequence		346.75	94.5	559	Streptophyta	GAGTTGGTTGCATGTGCGGGGGCACATGTTGGCCTCCCGTGTGAACCGTCGCATGGATGGCTTAAAATGGAGTCCTCGGCATCTGTTGTCGTGACACTACGGTGGTTGATTCAACCTCGGTACGGCGTCTCGACCTCAGCTTGCGTGCCTCCTCCTTGTGAGCGAGGCAAGGATCTTAGTTTGACCCTTTGAACAGTGTCCCCAAAGACGATGCTCTCGACGCGACCCCAGGTCAGGCGGGACTACCC
gb|KP892312.1| Uncultured fungus clone 2170_1510 5.8S ribosomal RNA gene partial sequence; internal transcribed spacer 2 complete sequence; and 28S ribosomal RNA gene partial sequence		257	82	549	no rank	TTGTCTGTTTCAGTGTCTGAGATGTTTCACCTAAATCTTAATGTGATTGACTCGTGGCTTGTAGTAGTTTAACTACCTGCTAGTCACTGTCTCTCATGAAAGATGCGCGAGTGGATCTTTCGGTCCAATGAAGTGGTCACATCACTCGCATGTGATTTCATTGGAAGCACCGAATTATCCGCTACCTCGCGGTTCCTGTGTAATGGCAAACTCGCGTTTGCTGTTATTACTACTCTCTACACCCTGCATCTGAGACAGGCAAGATCACCC
gb|KX166232.1| Brassica oleracea voucher NMW3469 5.8S ribosomal RNA gene partial sequence; internal transcribed spacer 2 complete sequence; and 28S ribosomal RNA gene partial sequence		341.923	95.8462	540	Streptophyta	CTCTCGAGGATATCGGACGGAAGCTGGTCTCCCGTGTGTTAACGCACGCGGTTGGCCAAAATCCTAGCTAAGGATGCCAGGAGCGGCTTGACATGCGGTGGTGAATTCAATTATCGGCAAATCGTCAGTCGTTTCGGTCCGAAAGCTCTTGATGACCCAAAGGCCTCAACGCGACCCCAGGTCAGGCGGGATCACCCGCTGAATTTAAGCATATCAATAAGCGGAGGAA
gb|KP897235.1| Uncultured fungus clone 2168_72 5.8S ribosomal RNA gene partial sequence; internal transcribed spacer 2 complete sequence; and large subunit ribosomal RNA gene partial sequence		329	89.6667	530	no rank	GCGCCGGTTTGTTCTCCAGCCGGCATGCATGTTTCAGTGTCTTGTTTTCTCCTCACCCATATCTTAATGTGAGAGATACCCTTCTCTTACCAAGTATGAAAGCACGCTGAGCTCTGCACGTGGCTTAACCTCGGTGAATCCACACTCAATGCAGCAGTCACATTGCTCACAATGTGAACTCATTGAGAGCAGAGGCAGTGCAGCAGCCGCAGCCAGTGCTTAGTCACGCAAACTTTCTTTGCATCTGAAATCAAGCAGGACCACCC
gb|KX147534.1| Baileya sp. SERT internal transcribed spacer 1 partial sequence; 5.8S ribosomal RNA gene complete sequence; and internal transcribed spacer 2 partial sequence		296.5	95.3	507	Streptophyta	GTCATGTCACCCCCACCAAACTTCCTGGCTTCGGATGTTTGTGCTAGGTGCGGAGATTGGTCTCCTGTGCTTGATGCATAGCTGGCCTAAAAAGGAGTCCTTCCAAGATGGGCGCACGACTAGTGGTGTTTGATAAGTCAGTCGTGTCGGGCGTTATGATCCTTGAAGGCACAACTCTTAGAGTACCCCGACGTGTTGTCTGTCGATGACGCTTTGATCGCGACCCCAGGTCAGGCGGGACTACCAGCTGAGTTTAAGCATATCAATAAGCGGAGGAA
gb|KP406145.1| Myristica fragrans 5.8S ribosomal RNA gene partial sequence; internal transcribed spacer 2 complete sequence; and 28S ribosomal RNA gene partial sequence		328.333	96.6667	489	Streptophyta	GCGGGGCGAGGGACGTGGCGGCTGGCCCCCCGCGCCGCACGGCGAGGTGGGCCGCAGCAGGGGCTGCCGGCGAACCGCGCCGGGCGCAGCACGTGGTGGGCGACATCAAGTTGTTGTTCTCGGTGCAGCGTCCCGGCGCGCGGCCGGCCATTCGGCCCTAAGGACCCATCGAGCGACCGAGCTTGCCCTCGGACCGCGACCCCAGGTCAGTCGGGACTACCC
gb|KF454199.1| Prunus armeniaca voucher 20120423016 5.8S ribosomal RNA gene partial sequence; internal transcribed spacer 2 complete sequence; and 28S ribosomal RNA gene partial sequence		437	97	486	Streptophyta	CGTTGCCCCCCCATCTACTCCTTCGGGATTGCGGGGGGCGGCTGGGGGCCTCCCGTGCGCCTCGTCGCGCGGTTGGCATAAATGCCAAGTCCTCGGCGACGCACGCCACGACAATCGGTGGTTGCAAAACCTCGGTTGCCCGTCGTGTGCAGTCGTCGCGCATCGAGGGCTCGAAAAAATTGCTAGGCTCCGGCTCGGCTTTCAATGCGACCCCAGGTCAGGCGGGGTTACCTGCTGAATTTAAGCATATCAATAAGCGGAGGAA
gb|KM493018.1| Uncultured fungus clone 454_73 5.8S ribosomal RNA gene partial sequence; internal transcribed spacer 2 complete sequence; and 28S ribosomal RNA gene partial sequence		342	90.5	477	no rank	CGCCGGCTGGGTCTCCAGTCTGCATGCTTGTTTCAGTGTCTTGTTCTCTCCTCACCCAAATCTGAATGCGAGAGATGCCCTTCTCTTGCCAAGCAAGAAAGCACTCTGCGCTCTGCGAGCGACTTCGACTCGATCGAGGGCCGCACTCAATGCAGCAGTCACATTGCTCACAATGTGAACTCATTGAGAGCAGAGTCAGCGCAGCTAGTCTGCAAGTGCTTAGACCCTTAAACTCTTTTAGCATCTGAAATCAAGCAGGATCACCC
gb|HM137438.1| Eriogonum umbellatum 18S ribosomal RNA gene internal transcribed spacer 1 5.8S ribosomal RNA gene internal transcribed spacer 2 and 28S ribosomal RNA gene region		279.4	89.7	473	Streptophyta	GTCGAGGGGAGAGAGGGGCGGATTTTGGCCCCCCGTGCGCCCCCGCGTGCGGCCGGCCTAAACACGGAACCCGTGGCCGCGATCGCCGCGGCGTTTGGTGGTTGAAGCATCGAGCATCGCGACGCGTGCGGAGCGTCCCCGGACGGCTCGGAGGACCCCTTAGGCGATGCAGCGGCCTACCCTTGCGACCCCAGGTCAGGCGGGACTACCCGCTGAGTTTAAGCATATCAATAAGCGGAGGAA
gb|KU568554.1| Magnoliophyta environmental sample clone Rouge1.MP1 5.8S ribosomal RNA gene partial sequence; internal transcribed spacer 2 complete sequence; and 28S ribosomal RNA gene partial sequence		344.312	95.8125	469	Streptophyta	ATCGCGTCGCTCCCACCACCCCTCCCTGTGGGATGATTGGTTTGGTGCGGATATTTGTCTCCCGTTTCTCACCAAGCGGTTGGCCAAAAAAAGAGTCCCTTTTGACAGGAACACGACTAGTGGTGGTTGACAAAACCCAGAATTCTGTTCTGTGTCTTGTCAAGATGGTGCTTCTTAATAGACCCATCGCGTTGTCATAACGCTTCGAACGCGACCCCAGGTCAGGCGGGACTACCC
gb|KR906691.1| Sordariomycetes sp. U9.2 internal transcribed spacer 1 partial sequence; 5.8S ribosomal RNA gene and internal transcribed spacer 2 complete sequence; and 28S ribosomal RNA gene partial sequence		455	97	457	Ascomycota	TGAACGCACATTGCGCACGGCAGTACTCTGCCGGGCATGCCTGTTCGAGCGTCATTTCAACCCTCAAGCCCTGCTTGGTGTTGGGGTCCTACGGCTGCCGTAGGCCCTGAAAGGAAGTGGCGGGCTCGCTACAACTCCGAGCGTAGTAACTTATTATCTCGCTAGGGACGTTGCGGCGCGGCTCCTGCCGTTAAAGACCACATCTTTAACCAAGGTTGACCTCGGATCAGGTAGGAATACCCGCTGAATTTAAGCATATCAATAAGCGGAGGAA
gb|JN998926.1| Anemone richardsonii voucher 09PROBE-05217 internal transcribed spacer 2 partial sequence gb|JN998927.1| Anemone richardsonii voucher 09PROBE-05293 internal transcribed spacer 2 partial sequence		270.75	92.75	446	Streptophyta	TGTGTTGGGGCGGAGATTGGTCTCCCGAGCCACAAGGCCACGGTCGGCCCAAATGTTGGTCCTCGGCTGCGAGCTTCGCGGTCAGCGGTGGTTGTATACTCATCCTCGTAATGACGCGTATGCCTCGTAGGACATAGGCCAGAACAAACCCTAAGAAGTCCACTCAGGGGCTTCCACCTGCGACCCCAGGTCAGGCGGGATTACCCGCTGAGTTTAAGCATATCAATAA
emb|FP929038.1| Coprococcus catus GD/7 draft genome		284	84	431	Firmicutes	GAGAAGAAAATACAAGGGCTGGGGTGCAGATTAAAAATAACCTTGCGGCGTTCGGACACCCGAAAGCATTTGCATTATCAGAGGACGGTTTTCACTGGCTTGGAGATTATGAGATAACAGCAGATGAAGTCTTAGGCGGTATCACTCCCAAAGCAAATAAAATGGAACAGGCGAAGCGGCTGCTTCGGGAACTGGCAGAAACCAACGACGCCATGCAGAGCAACGAAACTTTTAATCTTGCAGAGGAACAGGGCATATCAATAAGCGGAGGAA
gb|KM493458.1| Uncultured fungus clone 454_518 5.8S ribosomal RNA gene partial sequence; internal transcribed spacer 2 complete sequence; and 28S ribosomal RNA gene partial sequence		261.429	83	421	no rank	TTCACAATGATCTTAATGTGATTTAATTCAGCTTCTCTTTTTTGAATAAAAAAAGCTGCTGCTCTTTTCTCTCATGAAAGATGCGCAAGGGGATCTTTCGGTCCAATGAAGTGGTCACATCACTCGAATGTGATTTCATTGGAAGCACCGAATTATCATTTTTAACTTGCGGTACCACTTACAACATTATTATTAGATGTTCTTCGCATCGACATAATAATATTAACTCTCTATACCCTGCATCTGAGATAGGCAAGATCACCCGCTGAATTTAAGCATATCAATAAGCGGAGGAA
gb|KX147532.1| Bromus tectorum isolate BROM 18S ribosomal RNA gene partial sequence; internal transcribed spacer 1 5.8S ribosomal RNA gene and internal transcribed spacer 2 complete sequence; and 28S ribosomal RNA gene partial sequence		329	94.5	417	Streptophyta	ACGCAACATCGCTCCCACCCCATCGGGGTGCGCGGAATATGGCCCCTCGTCTCGCAAGGGACGGTGAGCCGAAGATCGGGCTGCCGACGTAGCGTGTCGGACACAGCGCATGGTGGGCGTCTTTGCTTTATCTGCGCAGTGCATTCGATGCGTAGCCGCATGATGGCCTAAAAAAGACCCAACTAACGGAGCGCGTGTCGCTTCGATCGCGACCCCAGGTCAGGCGGGACTACCC
gb|AY641510.1| Malosma laurina voucher Miller 34 18S ribosomal RNA gene partial sequence; internal transcribed spacer 1 5.8S ribosomal RNA gene and internal transcribed spacer 2 complete sequence; and 28S ribosomal RNA gene partial sequence		334.333	97.3333	408	Streptophyta	CCGAGATCCTTCGCGCCCGCGGCGTCGGGGCGGAAAATGGCCTCCCGTGCGCTTGCGCCCGCGGTTGGCCCAAACGCGAGTTCTCGGTGACGCTTCCCGCGACGATCGGTGGCGTTTGAAACATAACCTAGTGATCCCGTCACGCGGTCGCGTTCTCACCGTCCACGGACTCCCCGACCCTCGAGGGCGTGCGGAAGCGCGCTCGCATCGCGACCCCAGGTCAGGCGGGATTACCC
gb|KX166019.1| Chenopodiastrum murale voucher NMW2879 5.8S ribosomal RNA gene partial sequence; internal transcribed spacer 2 complete sequence; and 28S ribosomal RNA gene partial sequence		348	94.2222	397	Streptophyta	TTCCGTAGGTGAACCTGCGGAAGGAACAAGCATATCAATAAGCGGAGGAGGATGGCCTCCCATGCCTCACCGGGCGTGGATGGCCTAAATAGGGAGCCCTCAGTTACGAGATGCGGGCGATTGGTGGCCTAATATAGGATGCTTTGCGCCCCGCACCACGTAGCTCTTGAGGTCTCGAAGGACCCTTAGTTGTCTGCCCTAACGGGTGACAAAACCGTTGCGACCCCAGGTCAGGCGGGGCTACCCGCTGAGTTTAAGCATATCAATAAGCGGAGGAA
gb|KT581718.1| Uncultured soil fungus clone WPW-OTU-16 18S ribosomal RNA gene partial sequence; internal transcribed spacer 1 5.8S ribosomal RNA gene and internal transcribed spacer 2 complete sequence; and 28S ribosomal RNA gene partial sequence		325	87	377	no rank	TGGCGCCGGTTGGTATCCCAGCCGGCATGCTTGTTTCAGTGTCTTGTTAACTCCTCAGCCATACCTTAATGCGAGAGATACCCTTCTCTTGCTAAGCACGAAAGCACTCTGCACTCTGCAGGCGACCTCGGCTATGCTGAGGGTCGCACTCAATGCAGCAGTCACATTTTTAAAGTGTGAACTCATTGAGAGTAGAGGCAGCGCAGGCTTGCCTGCCAGTGCTTAGACACTCCAACTTTCATTGCATCTGAAATCAAGCAGGATCACCC
gb|KJ194411.1| Uncultured Basidiomycota clone Bas-OTUB3 18S ribosomal RNA gene partial sequence gb|KJ194441.1| Uncultured Basidiomycota clone JK-Bas98 18S ribosomal RNA gene partial sequence gb|KJ194449.1| Uncultured Basidiomycota clone WS-Bas1 18S ribosomal RNA gene partial sequence		506	98	363	Basidiomycota	ATCTTTGACCGCATCTTGCGCTCTCTGGTATGCCGGAGAGCATGCCTGTTTCAGTGTCATGAAATCTCAACCACTAGGGTTTCCTAATGGATTGGATTTGGGCGTCTGCGATCTCTGATCGCTCGCCTTAAAAGAGTTAGCAAGTTTGACATTAATGTCAGGTGTAATAAGTTTCACTGGGTCCATTGTGTTGAAGCGTGCTTCTAATCGTCCGCAAGGACAATTACTTTGACTCTGGCCTGAAATCAGGTAGGACTACCCGCTGAATTTAAGCATATCAATAAGCGGAGGAA
gb|KX166645.1| Carex vulpina voucher NMW7958 5.8S ribosomal RNA gene partial sequence; internal transcribed spacer 2 complete sequence; and 28S ribosomal RNA gene partial sequence		316	98	360	Streptophyta	CCCTCCCCGTCGAAAGGGCGGTGGGCCTAAGTGTGGGGCCGTCGTATGTGGCCGGGAGCGGCGAGTGGTGGGCTACTGCGCACGTCACCCCGAGCCCCGTACCGACACAGGGCCTTTTTTGACCCCTAACGAGGAGCTTGCCGTTGCGGCTTGCGCCACGCGGTGCCTTCGGACCGATACCCCAGGTCAGGCGGGGCTACCC
gb|AF128101.1|AF128101 Brassica oleracea var. alboglabra internal transcribed spacer 1 5.8S ribosomal RNA pseudogene and internal transcribed spacer 2 complete sequence; and 25S ribosomal RNA pseudogene partial sequence		405	96	356	Streptophyta	CATGAAACTTTGTGTGAATTGCAGCATCCCGTGAACCGTGGAGTCTTTGAACGCAAGTTACGCCCAACCCTTCGGGCCGAGGGCACGTCTGCTTGGGTGTCACAAATTACTGCACGCGGTTGGCCAAAATCCGAGGTAAGGACGCAAGGAGCGTCTCGACATGCGGTGGTGAATTCAATTCTCGTCATATCGCCGGTCGTTCCGGTCCAAAAACTCTTGATGACCCAAAGTCTTCAATGTGACCCCAGGTCAGACGGGATCACC
gb|KC884302.1| Uncultured fungus clone 4_117 18S ribosomal RNA gene partial sequence; internal transcribed spacer 1 5.8S ribosomal RNA gene and internal transcribed spacer 2 complete sequence; and 28S ribosomal RNA gene partial sequence gb|KC884311.1| Uncultured fungus clone 4_362 18S ribosomal RNA gene partial sequence; internal transcribed spacer 1 5.8S ribosomal RNA gene and internal transcrib…		325.5	86.5	354	no rank	TGTTTCAGTGTCTTGTTAACACCTCACCCAAACCTGAATGCGAGAGATGCCCTTCTCTTGCTACGCATGAAAGCACTCTGCTCTCTGCAGGCGGCCTCGGCTTTGCTGAGGGCCGCACTCAATGCAGCAGTCACATTGATCACAGTGTGAACTCATTGAGAGTAGAGGCAGTGCAGGTCCGCCTGCCAGTGCTTGGATATTCAAACTTTCATTGCATCTGAAATCAAGCAGGATCACCCGCTGAGTTTAAGCATATCAATAAGCGGAGGAA
gb|BT016655.1| Zea mays clone Contig488 mRNA sequence		364	95.5	339	Streptophyta	GTCGGGCCCCCCGCGCCGCAGGGCGAGGTGGGCCGAAGCAGGGGCTGCCGGCGAACCGCGCCGGGCGCAGCACGTGGTGGGCGACATCAAGTTGTTCTCGGTGCAGCATCCCGGTGTGCGGCCGGCCATTCGACCCTAAGGACCCATCGAGCGACCGAGCTTGCCCTCGGACCGCGACCCCAGGTCAGTCGGGACTACCCGCTGAATTTAAGCATATCAATAAGCGGAGGAA
dbj|AB684381.1| Arcuospathidium cultriforme genes for ITS1 5.8S rRNA ITS2 partial and complete sequence		284.286	86.7143	332	no rank	ATGGATATCTTGGTGTCCATAACGATGAAGAGCGCAGCAAAGTGCGATAAGCAATGCGAATTGCAGAATTCCGCGAATCATCAGATCCTTGAACGCGACTAGCGCTAGTTTACTAGCATACTTGTTTCAGTGTGCGCAACCAAATAAACAATAAAAATGTGAGAGAAGTTCTCTCATGAAATATATGCTCCTGCAGCAGTCACATTAATTTGTGAGCTTCAGTGAAGACTTATGCCTTATTTGCACCTGAAATCAAGTAAGATGACCC
emb|HF955424.1| Klebsormidium sp. BIOTA 14614.18.18 genomic DNA containing ITS1 5.8S rRNA gene ITS2 28S rRNA gene strain BIOTA 14614.18.18		325	93.4	327	Streptophyta	TGCATGGGGCGTGGATCTGGCCGTCCGGGCGCCTAGAGCCTGGTTGGCTGAAAGGCAGATGCAAAGCCAGCAGCCCATTCAACGGCAAGGCGTGGTAGACCGCATCGCGGGCGATCGTCGTGCCGGGGCTGATTGCGGCTTTCGCATTAGCAGGAACCGCCGCTTCCGACGGACTTCGGTCCTGAAGGAGTCGGCCTTTTGACCCATTGACCTCAGATCAGGCAAGATTACCC
gb|KU537490.1| Uncultured fungus clone 2188 internal transcribed spacer 2 partial sequence		277	93	317	no rank	ACCCAAAGCTGAAGGAGAGAGATACCCTTCTCTTGCCAAGTACGAAAGCACTCTGAGCCCTGGAAGTGAATTGGCTTCGGTAAAGGTCACACTCAATGCAGCAGTCACATTTCTCACAATGTGAACTCATTGAGAGTAGAGTCAGCGCAGCTAGTCTGCCAGTGCTTAGAGCCCCAAACTCTTCATGTATCTGAAATCAAGCAGGACCACCC
gb|KJ817321.1| Pleosporales sp. 4 SO-2015 18S ribosomal RNA gene partial sequence; internal transcribed spacer 1 5.8S ribosomal RNA gene and internal transcribed spacer 2 complete sequence; and 28S ribosomal RNA gene partial sequence		405.5	96.5	307	Ascomycota	TCAGTGAATCATCGAATCGTTGAACGCACATTGCGTCCCTCGGTATTCCGTGGGGCATGCCTGTTCGATCGTCATCTACACCCTCAAGCTCTGCCTGGTGTTGGGCGTCTGTCCCGCCTCCGCGCGTGGACTCGCCCCAAATACATTGGCAGCGGTCTTTGCCTCCTCTCGCGCAGCACATTGCGCTTCTCGGGGAGTCGCGGACACGCGTCCAGTAAGCAACATTTACCGTCTTTGACCTCGGATCAGGTAGGGATACCC
gb|DQ421216.1| Uncultured soil fungus clone 167-12 18S ribosomal RNA gene partial sequence; internal transcribed spacer 1 5.8S ribosomal RNA gene and internal transcribed spacer 2 complete sequence; and large subunit ribosomal RNA gene partial sequence		421.75	96.25	293	no rank	TACATCCTCTTTCTTATTTGTGGAAAAAGACTGAGACAGAGGGAGTTGAAGGTTTTGGAATTTATTTTCGAATCTTTGAAATAGAGCGTGTGATAGGTTTTATATACTGTCTTGAAACCATCGATATGGAAAAGATTTTTCTTATTCAACTCGATCTATTGAGATAGTTGTGGAATTTATTGAGCCACCCCTATTAAATTGTTTCCTCACGGATTCAATTGAATACTTGGTCTCAAATCAGGTAGGAAAACCCGCTGAGTTTAAGCATATCAATAAGCGGAGGAA
gb|KF454082.1| Fraxinus pennsylvanica isolate 2622 5.8S ribosomal RNA gene partial sequence; internal transcribed spacer 2 complete sequence; and 28S ribosomal RNA gene partial sequence		354.75	97	288	Streptophyta	CTGGCCTCCCGTGCGCATCGGCGCGCGGCCGGCCTAAATGCGATTCGGCATCGAGGCGTGTCGCGACGATTGGTGGTTGAAGAACTCAACTCGCGCGTCGTCGCGACGGACAGCGTCGTTCGGCTCGAACGTGCTGACCCCGACGGTGCTTCGCACCTCGACAGCGACCCCAGGTCAGGCGGGATTACCCGCTGAGTTTAAGCATATCAATAAGCGGAGGAA
gb|EU642798.1| Macadamia integrifolia internal transcribed spacer 1 5.8S ribosomal RNA gene and internal transcribed spacer 2 complete sequence		334.5	98.5	286	Streptophyta	TGGTGGTGCGGGGCGAAGATTGGCCCCCCGTGTCTCTGTTCGAGGTGCGGTCGGCCCACAGTCCAGGGCTCCTCGTGTGGCAAGCGTCACGATGAGTGGTGGGTCGAGCCACTTTGCCATTGTTCGGACATCGTGTGCGTGTTCTGCTCCCATTGGGCTCTGGTGACCCTGATTGCCATTCGATGGCATTTCGACTGCGACCCCAGGTCAGGCGGGGCTACCC
gb|FJ814654.1| Phacelia tanacetifolia voucher Laura Garrison 3 18S ribosomal RNA gene partial sequence; internal transcribed spacer 1 5.8S ribosomal RNA gene and internal transcribed spacer 2 complete sequence; and 25S ribosomal RNA gene partial sequence		336.333	93.5	285	Streptophyta	GGGGGGGGCGGGGTGGGGGCCGCCCGTGGCCCTGGGGGCGGCTGGCCGAAATGCGAGTCGGGCGAGGCGGACGTCACGACAAGTGGTGGTTGTTATCTCAACTCGCGTGTTGTCGGGCGGCACCCCGTCTCCTGCCGGTACTGAATAGACCCCGACGCGCTGTCCCCCGCCCTAGGGTGGGGGCGTGCGCTACGACCGCGACCCCAGGTCAGGCGGGATTACCCGCTGAGTTTAAGCATATCAATAAGCGGAGGAA
gb|JX435333.1| Uncultured Chlorophyta clone ALAB6 18S ribosomal RNA gene partial sequence; internal transcribed spacer 1 5.8S ribosomal RNA gene and internal transcribed spacer 2 complete sequence; and 28S ribosomal RNA gene partial sequence		270.5	87	277	Chlorophyta	TGCCCTTCAGTGGGCAGCCCGGTCGGCTGAAGCGCAGAGGTCGCAGCGTGTCCCATCAACGGGCATCAGCTAGGTAGGCACGCCGCAAGGCTGCATACCGCTGGTCACCCGGGAGTGCTGCTGTGGACCGGCAGGAATGGGCGTCCGCGCCCAGCACCTTCATTTTCGACCTGAGATCAGGTAAGACCACCCGCTGAACTTAAGCATATCGATAAGCGGAGGAA
gb|EF093524.1| Dicaelospermum ritchiei internal transcribed spacer 1 partial sequence; 5.8S ribosomal RNA gene complete sequence; and internal transcribed spacer 2 partial sequence		290.667	89.3333	266	Streptophyta	CCGTCGTGCGGATGGCTTAGATTCGGGTGCTCGACGCTCGTCGTCGCGACACTACGGTGGTTGATCCAACCTCGGTGACGCGTCTCGGCCTCGACGTCGCCTCCACGGACTCCTGCATGACCCNCCGAACGTCGCCCCCGCAAAGGGACGACACTCTCGACGCGACCCCAGGTCAGGCGGGACTACCCGCTGAGTTTAAGCATATCAATAAGCGGAGGAA
gb|KX165560.1| Bromus sterilis voucher NMW3186 5.8S ribosomal RNA gene partial sequence; internal transcribed spacer 2 complete sequence; and 28S ribosomal RNA gene partial sequence		382.5	96.5	266	Streptophyta	CCCTCTCATCGGGGACCGGGATGCGGCATATGGCCCCTCGTCTCGCAAGGGACGGTGAGCCGAAGATCGGGCTGCCGCCGTATCGTGTCGGACACAGCGCATGGTGGGCGTCTTTGCTTTATCTGCGCAGTGCATTCGATGCGCAGCCGCATGATGGCCTAAAAAAGACCCAACTAACGGAGCGCGTGTCGCTTCGATCGCGACCCCAGGTCAGGCGGGACTACCCGCTGAGTTTAAGCATATCAATAAGCGGAGGAA
gb|KC415542.1| Salix triandra voucher Chen JH 136 18S ribosomal RNA gene partial sequence; internal transcribed spacer 1 5.8S ribosomal RNA gene and internal transcribed spacer 2 complete sequence; and 28S ribosomal RNA gene partial sequence		297	86	265	Streptophyta	CCCTGTGTGTCCTGCATCGTCGCCTCGGCTCCCCTAGGCTCACGAGGGCAGGGGCGGATACTGGTCTCCCTCGCGCTCCTGCACATGGTTTGCCTAAAATTGAGTCCTTGATGACAGTCGCCACGACAAGCAGTGGTTGAAAGACCCTTGGACATGGTTCTGTGCGTGCTTGTCACCCCCTGGACCTCCCGGACCCCCGAGCAATGACTTTCAAGGATGCTCTCATTCTAACCCTAGGTTAGGTGGGACTACCT
gb|KU366278.1| Uncultured Alternaria clone PPO3 18S ribosomal RNA gene partial sequence; internal transcribed spacer 1 5.8S ribosomal RNA gene and internal transcribed spacer 2 complete sequence; and 28S ribosomal RNA gene partial sequence		493	98	245	Ascomycota	GAATGATGGAATCTTTGAACGAACATTGCGACGTTTGGTAGTCCAAAGGGCATGCCTGTTCGAGCGTCATTTGTACCCTCAAGCTTTGCTTGGTGTTGGGCGTCTTGTCTCTAGCTTTGCTGGAGACTCGCCTTAAAGTAATTGGCAGCCGGCCTACTGGTTTCGGAGCGCAGCACAAGTCGCACTCTCTATCAGCAAAGGTCTAGCATCCATTAAGCCTTCTTTTCAACTTTTGACCTCGGATCAGGTAGGGATACCCGCTGAACTTAAGCATATCAATAAGCGGAGGAA
gb|KF241289.1| Xanthium sibiricum voucher f0160 5.8S ribosomal RNA gene partial sequence; internal transcribed spacer 2 complete sequence; and 28S ribosomal RNA gene partial sequence		350.5	91	238	Streptophyta	ACCAAACGGCCGTTCGAGGGGTGTCTGTGGTTGGGGCGGAGATTGGTCTCCCGTGACCATGGTGTGGTTGGCCTAAATAGGAGTCTCATCAAGAGGGACGAACGACTAGTGGTGGTTGATAACACAGTCGTCTCGTGTCGTGCGTTTTCATTCTTAGGTGTAGATACTCTTAAATGACCCAAACGCGTTGTCTTGCGATGATGCTTCGATCGCGACCCCAGGTCAGGCGGGACTACCCGCTGAGTTTAAGCATATCAATAAGCGGAGGAA
gb|KU354858.1| Fungal sp. strain EM000004 18S ribosomal RNA gene partial sequence; internal transcribed spacer 1 5.8S ribosomal RNA gene and internal transcribed spacer 2 complete sequence; and 28S ribosomal RNA gene partial sequence		403	95	218	no rank	TGATTCATCGAATCGTTGAACGCACCTTGCGCCCGGCGGTACTCGGCCGGGCATGCCTGTTCGAGCGTCATTGCAGCCCGCAAGCCCTGCTTGGTGTTGGGGTCCTACGGCTGCCGTAGGCCCTGAAAGGAAGTGGCGGGCTCGCTACAACTCCGAGCGTAGTAACTCATTATCTCGCTAGGGACGTTGCGGCGCGGCTCCTGCCGTTAAAGACCACATCTTTAACCAAGGTTGACCTCGGATCAGGTAGGAATACCC
gb|AY560269.1| Calystegia silvatica voucher Carine M.A. 304 Morocco (BM) 18S ribosomal RNA gene partial sequence; internal transcribed spacer 1 5.8S ribosomal RNA gene and internal transcribed spacer 2 complete sequence; and 26S ribosomal RNA gene partial sequence		336	91	213	Streptophyta	CGCCCCGCTCCTCGACCTGGTGCCGGGTCGTGGGGAGAGGGTGAAGGCCTGCCGTGCTCCTCCCCAGTGCGTGGTTGGCCGAAATGCGAGTTCCTGACGATGGATGTCACGGCGAGTGGTGGTCGTACCCTGCGTGCATATCGTCGTGCTGTGCCCCTGTCGTCCGTGGAACTAATGACCCTTTTTTTGCCCCTATACCGAGTTTGGATCTTCGACCGCGACCTCAGGTCAAGCGGGACTACCC
ref|XM_013587869.1| Medicago truncatula hypothetical protein partial mRNA		385	97	210	Streptophyta	CCCAACCACCCTCTTCGGGACTCGGGCTGCGGCTTATGGTCCCTCGTCCGGCACGGGGCGGTGGGCCGAAGGTCGGGCTGCCGGCGTACCGCGTCGGACACAGCGCATGGTGGGCGTCCTTGCTTTCTCAATGCAGTGCATCCGACGCGTAGACGGCATCATGGCCTCGAAACGACCCATCGAACGAAGTGCACGTCGCTTCGACCGCGACCCCAGGTCAGGCGGGACTACCC
gb|HQ607136.1| Sisyrinchium aff. flaccidum P817 internal transcribed spacer 1 partial sequence; 5.8S ribosomal RNA gene and internal transcribed spacer 2 complete sequence; and 28S ribosomal RNA gene partial sequence		345	98	207	Streptophyta	GGGGAAGGAGGCTGCGGACGGGGAGAGTGGCCTTCCGTTCCGAGCGTGCGGTGGGCTTAAGTGAGGGCCGTCGTCGGGCCTAGCGCGGCGAGTGGTGGACGATTTAACAAACGACTCCGTCAACGCGCTACGGTCCAGATTCGACGCTTCTGGCACGGAACGAAAGGACCCATACCGGGATGCGCTTTCGCTTCTTCGGATCGCGACCCCAGGTCAGGCGGGACTACCC
gb|HQ142614.1| Solidago houghtonii voucher PJL1183 clone type 4 18S ribosomal RNA gene partial sequence; internal transcribed spacer 1 5.8S ribosomal RNA gene and internal transcribed spacer 2 complete sequence; and 26S large subunit ribosomal RNA gene partial sequence gb|HQ142619.1| Solidago houghtonii voucher PJL1117 clone type 4 18S ribosomal RNA gene partial sequence; internal transcribed spa…		286	99	202	Streptophyta	TTCCGTAGGTGAACCTGCGGAAGGATCAATGTCGAAGCCTGCAAAGCAGAACGACCCGTGAACATGTTATAACAACCATGCCAGGACTAGTGGTGGTTGACAAAACCCGGAATTCAGTTGCGTGTCTCGTCAAAAGGGTGCATCTTAACAGACCCAACGCGTTGTCATGAATCAATGCTTCGACCGCGACCCCAGGTCAGGCGGGACTACCCGCTGAATTTAAGCATATCAATAAGCGGAGGAA
gb|KX166637.1| Carex vulpina voucher NMW7957 5.8S ribosomal RNA gene partial sequence; internal transcribed spacer 2 complete sequence; and 28S ribosomal RNA gene partial sequence		349	95	195	Streptophyta	GGGCCTCCGGACCGCGGGGTGCGGTGGGCCTAAGTGTGTGGCCGGCGTATGTGGCCGGGAGCGGCGAGTGGTGGGCTACTGCGCCCGTCACCCCGAGCCCCGTACCGACACAGGGCCTTTTTTGACCCCTAACGAGGAGCTTGCCGTTGCGGCTTGCGCCACGCGGTGCCTTCGGACCGATACCCCAGGTCAGGCGGGGCTACCCGCTGAGCTTAAGCATATCAATAAGCGGAGGAA
gb|EU490001.1| Uncultured Ascomycota clone 4S1_F11 18S ribosomal RNA gene partial sequence; internal transcribed spacer 1 5.8S ribosomal RNA gene and internal transcribed spacer 2 complete sequence; and 28S ribosomal RNA gene partial sequence		448.5	98.5	190	Ascomycota	CCCTTTGGTATTCCGTTGGGCACGCCTGTTCGAGCGTCATTTACCCCCTCAAGCTCAGCTTGGTGATGGGCGTCTGTCCCGCCTCCCGCGCGTGGACTCGCCTTAAAAGCATTGGCGGCCGCTACATTGGCTTCGAGCGCAGCAAAACGCGCCTTCGTTGTCGTGGATCGGCTCCCAGAAGCCCCTTTTTATTAGTATTGACCTCGGATCAGGTGAGAATACCCGCTGAACTTAAGCATATCAATAAGCGGAGGAA
gb|KM493441.1| Uncultured fungus clone 454_473 5.8S ribosomal RNA gene partial sequence; internal transcribed spacer 2 complete sequence; and 28S ribosomal RNA gene partial sequence		252.2	81.6	181	no rank	TGTCTGAGAGGTGTCACATTAATCTTAATGTGATTGAACTGAGTTAGTTAGTTTAATTACTAGCTTTTCGTCTTTTCTCTCATGAAAGATGCGCGAGGGGATCTTTCGGTCCAATGAAGTGGTCACATCACTCGAATGTGATTTCATTGGAAGCACCGAATTATCCATATTTAAAAAACTCGCGGTATCATTTTATTATGTATTGATGATGTTATCATCATCAGTACTACTCTCTACACCCTGCATCTGAGATAGGCAAGATCACCC
gb|KX167843.1| Prunus domestica voucher NMW4470 5.8S ribosomal RNA gene partial sequence; internal transcribed spacer 2 complete sequence; and 28S ribosomal RNA gene partial sequence		377.625	95.375	179	Streptophyta	TGCGGGATTGCGGGGTGCGGCTGATGGCCTCCCGTGCGCCTCGGCGCGCGGTTGGCATAAACGCCAAGTCCTCGGCGACGCACGCCACGACAATCGGTGGTTGCGAAACCTCGGTTGCCCGTCGTGTGCGGTCGCCGCGCATCGAGGGCTCGAATAAATTGCCGGGCTCCGGCTCGGCTTTCAACGCGACCCCAGGTCAGGCGGGGTTACCCGCTGAGTTCAAGCATATCAATAAGCGGAGGAA
gb|JF980313.1| Euscaphis japonica isolate P165 18S ribosomal RNA gene partial sequence; internal transcribed spacer 1 5.8S ribosomal RNA gene and internal transcribed spacer 2 complete sequence; and 26S ribosomal RNA gene partial sequence		372	95	178	Streptophyta	GTCGGGCGAATATTCGTCTCCCGGGCTCTCGAGCGCGGTTGGACCAAAAGCGAGTCCCCGACAACGGACGTCACGACAAGTGGTGGTTGAAAAGCCTTCTTATCCTGTCGTGCACTAATTCGTTGTCACGGGCATCGAGTTGACCCTGACGCGTCGTCTACGACGTCGCTCCGATCGCGACCCCAGGTCAGGCGGGATTACCCGCTGAGTTTAAGCATATCAATAAGCGGAGGAA
gb|KT249852.1| Sonchus arvensis subsp. arvensis voucher GLM49758 internal transcribed spacer 1 5.8S ribosomal RNA gene and internal transcribed spacer 2 complete sequence gb|KT249854.1| Sonchus arvensis subsp. arvensis voucher GLM65720 internal transcribed spacer 1 5.8S ribosomal RNA gene and internal transcribed spacer 2 complete sequence gb|KT249855.1| Sonchus arvensis subsp. arvensis voucher G…		357.333	95.6667	178	Streptophyta	ACCATCCGGTGTGTTTCTATGTTATCTCTTGTGTTGTGCCATGGATGTCCCACTGGACCATAACAAACCCCGGCACGGCATGTGCCAAGGAAAACGAGAAACGAGAAGGTATCTACTTGATTTGCCCCGTTTTGCGGTGTGCATGCAGGTGGTAGCCTCTTTAAAATCAATAACGACTCTCGGCTCACGCATCGATGAGGAACGTAGCAAAATGCGATACTTGGTGCGAATTGCAGAATCCCGTGAAATCTTTGAAATTTCACGCTGAGTTTAAGCATATCAATAAGCGGAGGAA
gb|KC528924.1| Calystegia malacophylla subsp. pedicellata isolate TM73 internal transcribed spacer 1 partial sequence; 5.8S ribosomal RNA gene and internal transcribed spacer 2 complete sequence; and 26S ribosomal RNA gene partial sequence		288	98	174	Streptophyta	CGAGTCTTTGACCGCAGGTTGCGCCCGACGTCGTCAGGCTGAGGGCACGTCTGCCTGGGCGTCACGCATCGCGTCGCCCCCCTCCTCGACCTTGTGCCGAGCCGTGGGGAGCGGAAGATGGCCTCCCGTGCTCCTCCCCGGTGCGTGGTTGGCCCAAATGCGAGTTCTTCGACCGCGACCCCAGGTCAGGCGGGACTACCCGCTGAGTTTAAGCATATCAATAAGCGGAGGAA
gb|JX289897.1| Mychonastes sp. XG2H4 18S ribosomal RNA gene partial sequence; internal transcribed spacer 1 5.8S ribosomal RNA gene and internal transcribed spacer 2 complete sequence; and 28S ribosomal RNA gene partial sequence		443	99	169	Chlorophyta	CTTCGAGCGCCCGAAGCAAGAGCGTTTCCGCAATGCGTCGAACTCTCCCTAAACCGAGAGATCTCGGCCGCTGCGGAAGCGATGACTGGATAGGTTTCCTCTTTGAAACACGAAAGTCGTCGACCATATGCTCCTGCGCGTAGGGCCCAACGTGTTTCTCTTTTGTGTGTGGCTTCTTTATGGAGCGATCGCCGAAAGAGAGCACAACCAATACTCTACAACTTTGACCTGAGCTCAGGCAAGACTACCC
gb|KX166231.1| Brassica oleracea voucher NMW3468 5.8S ribosomal RNA gene partial sequence; internal transcribed spacer 2 complete sequence; and 28S ribosomal RNA gene partial sequence		378.5	96.5	168	Streptophyta	CCCCATCCTCTCGAGGATAGCAGACGGAAGCTGGTCTCCCGTGTGTTACCGCAGGCGGTTGGCCAAAAGCCGAGCTAAGGATGCCAGGAGCGTCTTGACAGGCGGTGGTGAATCCAATTCTCGTCAAATCGTCAGTCATTTCGGTCCGAAAGCTCTTGGTGACCCAAAGTCCTCAACGCGACCCCAGGCCAGGCGGGATCACCCGCTGAGTTGAAGCATATCAATAAGCGGAGGAA
gb|FJ377651.1| Calamagrostis purpurascens voucher R.J. Soreng and N.L. Soreng 6301 (US) 18S ribosomal RNA gene partial sequence; internal transcribed spacer 1 5.8S ribosomal RNA gene and internal transcribed spacer 2 complete sequence; and 26S ribosomal RNA gene partial sequence		257	87	158	Streptophyta	ACGCAAGTGGCGGTGGGCGGAAGATATGGCGGCCGGTGTATCGTGCCGGACACAACACGTGGTGGGCGTCCTTGCTTTACTTCCCGTAGTGCATTCGTTCTGTAACCGATATGATGGCCTAGAAGGACCTTATAATGGATCGCACGACGGTTCGACCGCGAACCCATGTCAGGCGGGACTACCCGCTGAATTTAAGCATATCAATAAGCGGAGGAA
gb|KF730152.1| Caulanthus lasiophyllus voucher DAV:NI Cacho-s-006 18S ribosomal RNA gene partial sequence; internal transcribed spacer 1 and 5.8S ribosomal RNA gene complete sequence; and internal transcribed spacer 2 partial sequence gb|KF730205.1| Caulanthus lasiophyllus voucher DAV:PJ McIntyre 101 18S ribosomal RNA gene partial sequence; internal transcribed spacer 1 and 5.8S ribosomal RNA gen…		315.5	97	152	Streptophyta	CGAGGATAGGGGACAGAAGCTGGTCTCCCGGGTGTTAGCGCACGAGGTTGGCCAAAAACCGAGCTAAGGACGCAAGGAGCGTCTCGACATGCGGGGGTGAATACAAGCCTCTTCATATCGGCGGTCGATCCGGTCTGGAAGCGCTCGATGACCCAAAGTCCTCAACGCGACCCCAGGTCAGGCGGGATCACCCGCTGAATTTAAGCATATCAATAAGCGGAGGAA
gb|KX167257.1| Trifolium repens voucher NMW4241 5.8S ribosomal RNA gene partial sequence; internal transcribed spacer 2 complete sequence; and 28S ribosomal RNA gene partial sequence		491	99	151	Streptophyta	AGCCTCTCGCCAATTTCCTATATTGATAGGGGTATTGTGCAGGGCGAATGTTGGCCTCCCGTGAGCTTTATTGCCTCATGGTTGGTTGAAAATCGGGACCTTGGTAGGGTGTGCCATGATAGGTGGTGGATGTGTTACGCACGAGACCAAGTAAGTCATGTGCTGCTCTATTGAATTTAGGCCTCTTTTACCCACATGCGTTTCGAAACGCTCGTGATGAGACCTCAGGTCAGGCGGGGCTACCCGCTGAATTTAAGCATATCAATAAGCGGAGGAA
gb|EF185365.1| Erodium botrys internal transcribed spacer 1 partial sequence; 5.8S ribosomal RNA gene complete sequence; and internal transcribed spacer 2 partial sequence		277	98	148	Streptophyta	TCCAACCTCGGGGTTTGGAAGTGGCACCCGGGCCCCTCCAGCCCCGGCGCCGTGCGGTGAGGGCGTGAGCCCGAGTCGCCCGGCAAACAACGTACCCCGGCGCGGCATGCGCCAAGGAACCGAAACGAAGCGATGTGCGCCGCCCGGCCCGTCCGCGGGACTAATGATCCTTTTTGAGCCCCTCTACCGAGTCCGGCTCTTCGACCGCGACCCCAGGTCAGGCGGGACTACCC
gb|JF950722.1| Calystegia affinis voucher NSW:Papadopulos AP709 clone x22c17 internal transcribed spacer 1 partial sequence; 5.8S ribosomal RNA gene and internal transcribed spacer 2 complete sequence; and 26S ribosomal RNA gene partial sequence		292.333	93	148	Streptophyta	CCCGGAGGGGGCGCGAGGGGCGGGGGGTGCGGACAATGGCCTCCCGTGCACCCGGGTGCGGCTGGCCCAAATGCGAGTGCCTGACGACGGATGTCACGGCGGGTGGTGGTCGTACCCTGCGTGCATATCGTCGCGTTGTGCCCCCGTCGTCCGCGGGACTAATGATCCTTTTTGAGCCCCTCTAACGAGTCCGGCTCTTCGACCGCGACCCCAGGTCAGGCGGGACTACCC
gb|KF800532.1| Uncultured eukaryote clone CMH441 18S ribosomal RNA gene partial sequence; internal transcribed spacer 1 5.8S ribosomal RNA gene and internal transcribed spacer 2 complete sequence; and 28S ribosomal RNA gene partial sequence		337.25	95	147	no rank	CGCACGGCGAGGTGGGCCGAAGCAGGGGCTGCCGGCGAACCGCGCCGGGCGCAGCACGTGGTGGGCGACATCAAGTTGTTGTTCGCGGTGCAGCGTCCCGGCGCGCGGCCGGCCATTCGGCCCTAAGGACCCATCGAGCGACCGAGCTTGCCATCGGACCGCGACCCCAGGTCAGTTGGGACTACCCGTTGAATTTAAGCATATCAATAAGCGGAGGAA
gb|KC174199.1| Crataegus atrovirens voucher JBP8344 (TRT) haplotype H4 5.8S ribosomal RNA gene partial sequence; internal transcribed spacer 2 complete sequence; and 26S ribosomal RNA gene partial sequence		345	98	141	Streptophyta	CCCGCGAGCCACCCTGCGCGGTTGGCACAAATGCCGAGGCCCCGGCGACGAACGCCACGACAAGCGGGGGTTGTCAGACCTCGGTTGCCTGTTGTGCGCCTTCGCCGCGCTCCGGGCGGCTCGCGACCCCATTAACGGCCCTGCTTCGGCGGAGCTCTTCAACGCGACCCCAGGTCAGGCGGGATTACCCGCTGAATTTAAGCATATCAATAAGCGGAGGAA
gb|KP313859.1| Chlamydomonas sp. UWO 241 18S ribosomal RNA gene partial sequence; internal transcribed spacer 1 5.8S ribosomal RNA gene and internal transcribed spacer 2 complete sequence; and 28S ribosomal RNA gene partial sequence		271	85	139	Chlorophyta	AGCGTCGTTGTATCCCTCAAATACATATTACATATGTCATATGGTTCTGGCCGTCCCGGCATATTGGGTTAATCCTATAATGCCGGGTTGGCTGAAGCATAGAGGCTAATCAAGGACCGTCATGGGCCGCATCTAGGTAGGCAGCATCACTGCTACATATTTAGGTGTTGGCTTGGTTCTCGTTATACTGCCCTCAATCCAGGAACCATCATCTTTACATTTTCGACCTGAGCTCAGGCAAGAACACCCGCTGAACTTAAGCATATCAATAAGCGGAGGAA
dbj|LC085876.1| Calystegia hederacea genes for 5.8S rRNA ITS2 28S rRNA partial and complete sequence		418.5	93.5	138	Streptophyta	TCGCGCCTCGCGTCGCCCACCTCCTCGACCTTGTGTCGGGTTGTGGGGGGCGGACGATGGCCTCCCGTGCTCCTCACCGGGGTGCGGTTGGCCCAAATGTGCGTCCTGACGACGGCTGTCACGGCGAGTGGTGGTCGTACCCTGCGTGCATATCGTCGCGCTGTGCCCCCGTCGTCCGCGGGACTAATGATCCTTTTTGAGCCCCTCTACCGAGTCCGGCTCTTCGACCGCGACCCCAGGTCAGGCGGGACTACCCGCTGAGTTTAAGCATATCAATAAGCGGAGGAA
gb|GU269248.1| Lonicera pilosa isolate 2576 internal transcribed spacer 1 partial sequence; 5.8S ribosomal RNA gene complete sequence; and internal transcribed spacer 2 partial sequence		333	94.6667	138	Streptophyta	GGGCCGCGGCGGGCGGGGGGTGCGGACAATGGCCGCCCGGGCCCCCGGGCGCGGCTGGCCCAAAATCGGGTCCCCGGCGGCGGACGTCACGACGGGGGGTGGTCGAAACATTCCTCTTATCACGTCGTGCGGTTCCCCGTCGCTCGGGCGGCCGAGTGACCCTGACGCGTCGTCTTCCGACGGCGCTCCGACCGCGACCCCAGGTCAGGCGGGATTACCC
gb|KX167489.1| Prunus spinosa voucher NMW4473 5.8S ribosomal RNA gene partial sequence; internal transcribed spacer 2 complete sequence; and 28S ribosomal RNA gene partial sequence		374.667	95.1667	138	Streptophyta	GGGATTGCGGGGGGCGTATAATGGCCTCCCGGGCGCCTCGTCGCGCGGTTGGCATAAATGCCAAGTCCTCGGCGACGCACGCCACGACAATCGGTGGGTGCGAAACCTCGGTTGCACGTCGTGTGCGGTCGTCGCGCATCGAGGGCTAGAAAAAATTGCTGGGCTCCTGCTCGGCTTTCAACGCGACCCCAGGTCAGACGGGGTTACCCGCTGAATTTAAGCATATCAATAAGCGGAGGAA
gb|KC821766.1| Elaeagnus angustifolia var. orientalis isolate 965 5.8S ribosomal RNA gene partial sequence; internal transcribed spacer 2 complete sequence; and 28S ribosomal RNA gene partial sequence		351	95.7778	132	Streptophyta	CGGGGAGGCGTACATTGGCTTCCCGCGAGCCGCGTCGCGTGGCTGGCCCAAAGTCTAGTCATGGGCGACCGGTGCCACGACAATGGTGGTAGTCGAACCTTCGGGCACCCGTCGTGGGTTCCGGTCGTGCATGATGCAGGGACCCCAAAGCATCCGGTGAAGGATGCTTTCGATGCGACTCCAGGTCAGGCGGGGCTACCCGCTGAGTTTAAGCATATCAATAAGCGGAGGAA
gb|EF090607.1| Gastrodia elata 18S ribosomal RNA gene partial sequence; internal transcribed spacer 1 5.8S ribosomal RNA gene and internal transcribed spacer 2 complete sequence; and 26S ribosomal RNA gene partial sequence		325	93.25	128	Streptophyta	GGATGATGCACTCCTGTGCCCCTGGGCGGGTGTTGTTGGTCTAAAGAGGGAGCCCTCAGTTATGGGCTGCGGCAATAGTTGGTTAACAAGGCCTTTGGCCGTGTTTCATTTTGTTGTCCGAGCAAATTGCTGGTTTGGGTTCGCACGACCCTGTACTGTTAATGTTGCGACCCCAGGTCAGGCGGGATTACCCGCTGAGTTTAAGCATATCAATAAGCGGAGGAA
gb|KT202471.1| Astragalus ceramicus isolate BFrank7679 18S ribosomal RNA gene partial sequence; internal transcribed spacer 1 5.8S ribosomal RNA gene and internal transcribed spacer 2 complete sequence; and 28S ribosomal RNA gene partial sequence		351.5	96	127	Streptophyta	TGCCCGATGCCTATTGAAGTGCAATAGGACTGTCTAGGGCGAATGCTGGCTTCCCGTGAGCGTTGTTGCCTCGCGGTTGGTTGAAACTCGAGTCCTTGGTGGGGTGTGCCACGATAGATGGTGGTCGAGTTTGCACGATACCGTTCGTGTGCATGCTCCCCAAAATATGGCCTCTATGACCCACACGCGTCTTTTGACGCACATGACGAGACCTCAGGTCAGGCGGGGCTACCC
gb|DQ900977.1| Uncultured fungus clone gbCTA54_059 5.8S ribosomal RNA gene partial sequence; internal transcribed spacer 2 complete sequence; and 28S large subunit ribosomal RNA gene partial sequence		422.5	93	125	no rank	CTGGATCTCCAGCCTGCTTGCTTGTTTCATTGTCTTGTTTTCTCCTCACCCAAAGCTTAATGCGAGAGATACCCTTCTCTTGTCAAGCATGCAAGCACATTGCGCTCTGCAAGTGACTTCTTGATTCGTCAAGTGTCGCACTCAATGCAGTCGTCACATTTTACAATGTGAACTCATTGAGAGTAGAGGCTGTCGGCTAACGCTGGCAGTGCTTAGTCATTCAAACTTTTTTTGCATCTGAAATCAAGCAGGATCACCCGCTGAACTTAAGCATATCAATAAGCGGAGGAA
gb|JX036213.1| Uncultured Trebouxia photobiont from Buellia frigida s187 internal transcribed spacer 1 partial sequence; 5.8S ribosomal RNA gene and internal transcribed spacer 2 complete sequence; and 28S ribosomal RNA gene partial sequence		423	96	125	Chlorophyta	TCCTATGTTTTATAGGGGATGCCGGTTGGATCTGGCCGTCCGGCTTGCCTTTCAGGTTGCCGGTCAGCTGAAATACATTCACGCTCTGGGGGGCTGCTTTCCTTTCGAGGAGAGGCGAGTTCCGACTTGGTAGGTGACCTTTGCCGGTTACATGCCTTCGTTGCCCGCTAAGCTTCCCAGTAGCGTTGTGCAGGACGCCATTTGGCTTTCGACCTGAGGTCAGGCAAGAACACCCGCTGAATTTAAGCATATCAATAAGCGGAGGAA
gb|AY237857.1| Dupontia fisheri c3 RB00-166 18S ribosomal RNA gene partial sequence; internal transcribed spacer 1 5.8S ribosomal RNA gene and internal transcribed spacer 2 complete sequence; and 26S ribosomal RNA gene partial sequence		281.5	93	124	Streptophyta	TTGGGGACGGACGTGGTGTTTGGCTCCCCACGCCTCGTGGCGTGGTGGGCTGAAGAGGCGGCTGCCGGCGTATCGTGTCGGACACAGCGCGTGGTGGGCGACCTCGCTTTACTTACCGCAGTGCATCCGGCATGTAGCCGACGTGTTGGCCTCAATCGACCCTATAAACGGAGCGCATGACGCTTCGACCGCGACCCCAGGTCAGGCGGGACTACCC
gb|KX147535.1| Cryptantha sp. CRSP internal transcribed spacer 1 partial sequence; 5.8S ribosomal RNA gene and internal transcribed spacer 2 complete sequence; and 28S ribosomal RNA gene partial sequence		303.667	91	124	Streptophyta	GATTTCGGTTGGCGTGGTGGATTGGGACATACTGTGCCGTCGGGTGCAGCTGGTCTAAAATTGAGTCCGGAGCTTAGGACCTCACGACAAGTGGTGGTTGGATAACAACTCTTGTGCTGTCGTGTGCCGAATCTCTTGAGGCTGTAAAGACCCTGATGCATGTGTCGTCCGTCCCTGTCGGGGCTGGGCGCTCGTGCTACGACCGCGACCCCAGGTCAGGCGGGATTACCC
gb|EU792344.1| Alopecurus gerardii voucher Soreng et al. 7494 US 18S ribosomal RNA gene partial sequence; internal transcribed spacer 1 5.8S ribosomal RNA gene and internal transcribed spacer 2 complete sequence; and 26S ribosomal RNA gene partial sequence		327.8	94.8	123	Streptophyta	AGTGGGACGCGGCATATGGCCCCCCGGCACGCAAGAGGCGGTGGGCCGAAGGTGCGGCTGCCGGCGTATCGGGCCGGACACAGCGCGTGGTGGGCGACCTCGCTTTACGTACCGCAGTGCGTCCGGCATGTAGCCGACGTTATGGCCGTGATTGACCCTATAAACGGAGCGCATGCCGCTTCGACCGCGACCCCAGGTCAGGCGGGACTACCCGCTGAATTTAAGCATATCAATAAGCGGAGGAA
gb|DQ900996.1| Uncultured fungus clone gbFC_3b6_011 5.8S ribosomal RNA gene partial sequence; internal transcribed spacer 2 complete sequence; and 28S large subunit ribosomal RNA gene partial sequence		299.5	88	121	no rank	CCTCACCCATATCGTAATGTGAGGGAGACCCTTCTCTTGCTAAGCATGAAAGCACTCTGCACTCTGCAGGCGGCCTCGGCTTGGCTGAGGGTCGCACTCAATGCAGCAGTCACATTGATCACAGGGTGAACTCATTGAGAGTAGAGGCAGTGCAGGTCCGCCTGCCAGTGCTTGGATATTCAAACTTTCATTGCATCTGAAATCAAGCAGGATCACCCGCTGAATTTAAGCATATCAATAAGCGGAGGAA
gb|KF454079.1| Convolvulus arvensis voucher 65230470 5.8S ribosomal RNA gene partial sequence; internal transcribed spacer 2 complete sequence; and 28S ribosomal RNA gene partial sequence		302	90	119	Streptophyta	CTGTGCCCTCATCGGGGTGCGGTTGGCGCAAATGTGAGGCCTTGGCGGCGGAGGTCATGTCGATTGGTGGTCGTACCCTTCGTGCATATCGTCGCGCCGTGCCCCCGTCGTCTGTGGGACTAACGACCCTTTTCGAGCCCCTCTACTCAGAGCGGCTCTCCGACCGCGACCCCAGGTCAGGCAGGACTACCCGCTGAGTTTAAGCATATCAATAAGCGGAGGAA
gb|KU325193.1| Microsphaeropsis proteae strain P4_G7_22 internal transcribed spacer 1 partial sequence; 5.8S ribosomal RNA gene and internal transcribed spacer 2 complete sequence; and 28S ribosomal RNA gene partial sequence		446	99	118	Ascomycota	TCATCGAATCTTTGAACGCACATTGTGCCCCTTGGTATTCCATGGGGCGTGCCTGTTCGAGCGTCATTTGTACCTTCAAGCTTTGCTTGGTGTTGGGTGTTTGTCTCGCCTTTGCGTGTAGACTCGCCTTAAAACAATTGGCAGCCGGCGTATTGATTTCGGAGCGCAGTACATCTCGCGCTTTGCACTCATAACGACGACGTCCAAAAGTACATTTTTACACTCTTGACCTCGGATCAGGTAGGGATACCC
gb|DQ311963.1| Caragana arborescens strain Margot Forde Forage Germplasm Centre Accession AL2213 18S ribosomal RNA gene partial sequence; internal transcribed spacer 1 5.8S ribosomal RNA gene and internal transcribed spacer 2 complete sequence; and 28S ribosomal RNA gene partial sequence		385.6	94.2	117	Streptophyta	GATAAGGGGGGAGGCGGTGCAGGGGGAATGATGGCTTCCCGTGAGCACTGCGGCCTCATGGTTGGTTGAAAATTGAGTCCGTGGTAGCGTGGGCAAGGATAGATGGTGGGTGAGTGATGCACGAGACCATATCATGTGAGACTCTACCAAACTTGGCCGCTGTGACCCACATGCGTCTTTGAACGCTCATGACGAGACCTCAGGTCAGGCGGGGCTACCCGCTGAGTTTAAGCATATCAATAAGCGGAGGAA
emb|AJ286799.1| Oxytricha longigranulosa macronuclear partial 17S rRNA gene 5.8S rRNA gene partial 26S rRNA gene internal transcribed spacer 1 (ITS1) and internal transcribed spacer 2 (ITS2)		338	89.5	112	no rank	GGCATGCTTGTTTCAATGTCTTATTTTCTCATCACCCAAATCTTAATGCGAGAGATACCCTTCTCTTGCCAAGTACGAAAGCACTCTGCGCACTGAGAGCGTCCTTGACTTGTCGAGGGTCGCACTCAATGCGGCAGTCACATTGCTCACAATGTGAACTCATAGAGAGTAGAGGCAGTGCAGCGTAAGCTGCCAGTGCTTAGTCACACAAACTTACTTGCATCTGAAATCAAGCAGGATAACCC
gb|EF577289.1| Artemisia absinthium 18S ribosomal RNA gene partial sequence; internal transcribed spacer 1 5.8S ribosomal RNA gene and internal transcribed spacer 2 complete sequence; and 28S ribosomal RNA gene partial sequence		262	95.6667	108	Streptophyta	TTCCGTAGGTGAACCTGCGTAAGGATCATTGTCGCACCCTGCAAAGCAGACCGACCCGTAAACACGTAAACACAACGAGCGTCGATTCGATCAGGCGCTTTTTTGATCCTCTCGACGCTTTGTCGACGCGCATTCACTCGGGTTCTTTTGGACCTTGTGAGTGTGTCGTTGGCCGCAAGGGAAGCACTCTTTAAAGACCCCAATGTGTCGTCTCGTGACGACGCTTCGACCGCGACCCCAGGTCAGGCGGGACTACCCGCTGAATTTAAGCATATCAATAA
gb|HQ875409.1| Brassica environmental sample clone M20 18S ribosomal RNA gene partial sequence; internal transcribed spacer 1 5.8S ribosomal RNA gene and internal transcribed spacer 2 complete sequence; and 28S ribosomal RNA gene partial sequence		399.5	95.5	103	Streptophyta	CCCAAGCCTTCTGTCCGAGGGCACGCATGCCTGAGTATCACAAATCCTCGTCCCCCCATCCGCTTGAGGATATGGGACGGAAGCGGATTTCCCGTGTGTTACCGCATGCGGTTGGCCAAAATTTGAGCTAAGGACGCCAGGAGCGTCTTGACATGCGCTGGTGACTTCAATTCTCATCATATAGTCAGACATTTCGGTCCAAAAGGTATTGATCACCCGAAGTCCTCAACGCGACCCCAGGTAAGGCGGGATCACCCGCTGAGTTTAAGCATATCAATAAGCGGAGGAA
gb|KF294127.1| Amelichloa ambigua internal transcribed spacer 1 partial sequence; 5.8S ribosomal RNA gene and internal transcribed spacer 2 complete sequence; and 28S ribosomal RNA gene partial sequence gb|KF294128.1| Amelichloa brevipes internal transcribed spacer 1 partial sequence; 5.8S ribosomal RNA gene and internal transcribed spacer 2 complete sequence; and 28S ribosomal RNA gene partial s…		289	92	103	Streptophyta	GGGTGGATGCGGTTTCTGGCCGTTCGTGCAGTGGGGCGCGGCGGGCCGAAGAGCGGGCTGCCGGCGTAGCGTGCCGGACACAGCACGTGGTGGACTTCTACTCGGCGCAGTTCCAGCACGTAGCCGGCGCAGCGGCGTCAAGGGCACAACGAACGGAGCGGATGTCGCGCCGAACGCGACCCCAGGTCAGGCGGGACTACCC
gb|KF673681.1| Fungal endophyte voucher ARIZ:DM0147 internal transcribed spacer 1 partial sequence; 5.8S ribosomal RNA gene and internal transcribed spacer 2 complete sequence; and 28S ribosomal RNA gene partial sequence		502	100	101	no rank	ATCATCGAATCTTTGAACGCACATTGCGCCCTATGGTATTCCGTAGGGCATGCCTGTTCGAGCGTCATTTACACCTTCAAGCTCTGCTTGGTGTTGGGTGACTGTGGCCCCCGGGCCACTCGCCTTAAAGTCATTGGCGGCCGGTTTGTAGGCTTCGAGCGCAGCACATTTGCGTCCTCGTGGCCCGTGGATCGGCTCCCAGAAGCTATCTTTCAATTTTTGACCTCGGATCAGGTAGGGATACCCGCTGAACTTAAGCATATCAATAAGCGGAGGAA
gb|JN660458.1| Uncultured organism clone ciidir1005_H07 18S ribosomal RNA gene internal transcribed spacer 1 5.8S ribosomal RNA gene internal transcribed spacer 2 and 28S ribosomal RNA gene region		470	97	99	no rank	GATTCTTTGAACGCACCTTGCGCTCCTTGGTATTCCGAGGAGCATGCCTGTGCGTGCGTCATTTGTACCCTCAAGCTTTGCTTGGTGTGGGGCGTCTTGTCTCTAGCTTTGCTGGAGACTCGCCTTAAAGTAATTGGCAGCCGGCCTACTGGTTTCGGAGCGCAGCACAAGTCGCACTCTCTATCAGCAAAGGTCTAGCATCCATTAAGCCTTTTTTTCAACTTTTGACCTCGGATCAGGTAGGGATACCCGCTGAACTTAAGCATATCAATAAGCGGAGGAA
gb|KU182498.1| Cladosporium herbarum 18S ribosomal RNA gene partial sequence; internal transcribed spacer 1 5.8S ribosomal RNA gene and internal transcribed spacer 2 complete sequence; and 28S ribosomal RNA gene partial sequence		484	98	99	Ascomycota	GATTCATCGAATCTTTGAACGCACATTGCGCCCCCTGGTATCCCGGGGGGCATGCCTGTTCGAGCGTCCTTTCACCACTCAAGCCTCGCTTGGTATTGGGCAACGCGGTCCGCCGCGTGCCTCAAATCGTCAGGCTGGGTCTTCTGTCCCCTAAGCGTTGTGGAAACTATTCGCTAAAGGGTGTTCGGGAGGCTACGCCGTAAAACAACCCCATTTCTAAGGTTGACCTCGGATCAGGTAGGGATACCCGCTGAATTTAAGCATATCAATAAGCGGAGGAA
gb|KU350389.1| Cryptococcus sp. strain MbAN5 internal transcribed spacer 1 partial sequence; 5.8S ribosomal RNA gene and internal transcribed spacer 2 complete sequence; and 28S ribosomal RNA gene partial sequence		455	98	97	Basidiomycota	ACCCAAGTTTCGGATTTCGATCCATGCTTGAGTTTGGATTTGGATGTTTGCCGGTGATGAACCGACTCATCTGAAAAGTATTAGCTTGGATCTGTCTATATGACTGGTTTGACTTGGCATAATAAGTATTTTGCTGAGGACATCTTCGGATGACCAGGACCTAGACTACTGTCTGCTAACTAAACCAACACTTTAAGTGCATCTTTGGATGTTACTCATTGTGTAACTTTGACATCTGGCCTCAAATCAAGTAGGACTACCC
gb|JN617209.1| Arachis hypogaea 5.8S ribosomal RNA gene partial sequence; internal transcribed spacer 2 complete sequence; and 28S ribosomal RNA gene partial sequence		348.333	96.6667	96	Streptophyta	GCCCCTGGCTCGCGGTTGGTTCAAAGAGACGGGCGCTGGGTGGGGCGCGGCACCGCGGCAGATGGTGGTCGAGAACAACCCTCGTGGCCAGTCGCGCGCGCCTCTCCCCCGGTTCAAGACACGGCGACCCGCGGGCGACGTGGATCGTCCCGAGCGCGACCTCAGGTCAGGCGGGGCTACCCGCTGAATTTAAGCATATCAATAAGCGGAGGAA
emb|FM866360.1| Uncultured soil fungus ITS1 5.8S rRNA gene and ITS2 clone B7-3		435	99	95	no rank	GCATGCCTGTTTGAGTGTCACGTAAACCCTCACCCTGGCGATGTTACAATCGTCTTGTGGTGGATTTGGATTGTGCCGTAATTGGCTCATCCTGAAATGCATTAGCTTGTGCTTTTTACAGTGCTCGGCATGGTGTGATAATTATCTGCGCCATCGCCTTAGGCCTGTTCTATATGTGCAGCTTCTAATCGTCCCTTGTGGACAACTTTACTTAACGCTTTGGCCTCAAATCAGGTAGGACTACCC
gb|JX564757.1| Solenogyne dominii isolate ASL423 18S ribosomal RNA gene partial sequence; internal transcribed spacer 1 5.8S ribosomal RNA gene and internal transcribed spacer 2 complete sequence; and 28S ribosomal RNA gene partial sequence		338	91	94	Streptophyta	TCGCGTCGCTCCCACCATCCCTCCATTCGGGATCCTTGGCTGGGAGCGGATATTGGTCTCCCGTTCCTCACCGAGCGGTTGGCCAAAATAAGAGTCCCCATTTGACGGACACACGACTAGTGGTGGTTGCCACAACCCGGAATCATGTTGTATGTCTTGTCAATAGGGTGCATCCTAACAGACCCAATGCATTGTCATGTAACGATGCTTCGACCGCGACCCCAGGTCAGGCGGGACTACCC
gb|KF217219.1| Peritoma arborea voucher M. Fishbein 4146 (WS) 18S ribosomal RNA gene partial sequence; internal transcribed spacer 1 and 5.8S ribosomal RNA gene complete sequence; and internal transcribed spacer 2 partial sequence		336	98	94	Streptophyta	TTCCGTAGGTGAACTTGCGGAAGGATCATTGTCGATAACTAATCCGAAAGGACCGACCTGCGAACGAGTGTTTCCACACGCGGTGCAGCGGGACCTCCGCTGTTGTGCTGCCCGCCCACGGAGCTCCGAGTGTTGCGTCGAGTGTACTCTTCGCGACGCCGGTGCTTCCGTTGGAGATCACCAAACCCCGGCGCTGAATGATGAGACCTCAGGTCAGGCGGGGCTACCCGCTGAGTTTAAGCATATCAATAAGCGGAGGAA
gb|KP868776.1| Microdileptus sp. PV-2015 internal transcribed spacer 1 partial sequence; 5.8S ribosomal RNA gene and internal transcribed spacer 2 complete sequence; and 28S ribosomal RNA gene partial sequence; macronuclear		471.5	99	94	no rank	GAACGCAGCGAGAATGGGATATGCAATGTGAATTGCAGAACTACGAATCATTTGATCTTTGAACGCAAATGGCGCTGGCGCATGCCAGCATACTTGTTTCAGTGTGCCTAACCAAATCAAACTAAATGTAAGAGATAATTCTCTTATCAAATACATGCTCCGAGTAGCAATCACATTTATTTGTGAGCTATTTGCGAGACTCATGTCTTATTCGCACCTGAAATCAAGTAAGATCACCCGCTGGACTTAAGCATATCAATAAGCGGAGGAA
gb|FJ553954.1| Angiosperm environmental sample clone LTSP_EUKA_P5A24 18S ribosomal RNA 18S-25/28S ribosomal RNA intergenic spacer partial sequence		311	96	93	Streptophyta	TTCCGTCGGTGAACCTGCGTAAGGATCATTGTCGAAGCCTGCAAAGCAAACGACCCGCGAACATGTTACAACAACTTGCCATGATGGGTCGGGCTTTGTTCGATCCTCGTGGCACACCGTTGATGTGACGCCTATTGACCCTTTGGGTCTTTGGTTGTTGCATTGACATAACAAAACCCCGGCACTGGATGCTTCGACCGCGACCCCAGGTCAGGCGGGACTACCCGCTGAGCTTAAGCATATCAATAAGCGGAGGAA
gb|JX070625.1| Chloropyrula uraliensis 18S ribosomal RNA gene partial sequence; internal transcribed spacer 1 5.8S ribosomal RNA gene and internal transcribed spacer 2 complete sequence; and 28S ribosomal RNA gene partial sequence		400	96	90	Chlorophyta	TCGAGTCTTTGAACGCACATTGCGCCCAAGGTTTCGACCGAGGGCATGCCTGCCTGAGCGTCAGCTTCACCCTTTCCCCTCTTTACAAGGGGGACTTGACCTCCTGCTAAGCAGCTGGTCTAAAGCAATCGACCTGCTGTCCATTGCTGCAATGGGCCTTGACAAAATGAAAGGGGCTAACCCTTCTCAATGTCTGCCTAATGCAATGGACGGTTTGGATCCATGGATCACTCTTTCTGACCTGAGCTCAGGTAAGATTACCC
gb|KU243248.1| Uncultured bacterium clone G3_2 16S ribosomal RNA gene partial sequence		509	98	89	no rank	CTCCGGGCCAGCAGCCGCGGTAAGACGGGGGATGCAAATGTTATCCGGAATCACTGGGCGTAAAGCGTCTGTAGGTGGTCAAATAAGTCAACTGTTAAATCTTGAGGCTCAACCTCAAAATCGCAGTCGAAACTATTAGACTAGAGTATAGTAGGGGTAAAGGGAATTTCCAGTGGAGCGGTGAAATGCGTAGAGATTGGAAGGAACACCGATGGCGAAGGCACTTTACTGGGCTATTACTAACACTCAGAGACGAAAGCTAGGGTAGCAAATGGGATTAGATACCCGTGTAGTC
gb|KC173769.1| Crataegus douglasii voucher 2007-22 (TRT) haplotype H6 5.8S ribosomal RNA gene partial sequence; internal transcribed spacer 2 complete sequence; and 26S ribosomal RNA gene partial sequence		327	95	88	Streptophyta	GGGGAGCGGAAGATGGCCTCCCGTGCTCCTCCCCGGTGCGTGGTTGGCCCAAATGCCGAGTCCCCGGCGACGAACGCCACGACAATCGGTGGTTGTCAGACCTCGGTTGCCTGTTGTGCGCCTTCGCCGCGCTCCGGGCGGCTCGCGACCCCATTAACGGCCCTGCTTCGGCGGAGCTCTTCAACGCGACCCCAGGTCAGGCGGGACTACCC
gb|KX147530.1| Eriogonum sp. ERFA1 18S ribosomal RNA gene partial sequence; internal transcribed spacer 1 5.8S ribosomal RNA gene and internal transcribed spacer 2 complete sequence; and 28S ribosomal RNA gene partial sequence		250	84	88	Streptophyta	CCCCCCCCCCCCTTCGACTCCGTCGAGGGGAGGGAGGGGCGTATTTGGGCCCCCCGTGCGCCCCCGCGTGTGGCCGGCCTAAACTAGGAGCCCGTGGCCGCGAATGCCGCGACGTTTGGTGGTTGACTTAAGCATCGCGTCGTGTGCACGAGCGGCAACGATTGAGAGCTCGAAGGACCCTTAGGCGCCAGCCTACCCTTGCGACCCCAGGTCGGGCGGGACTACCC
gb|KX167460.1| Taraxacum sp. CF-2016 voucher NBGW7001 5.8S ribosomal RNA gene partial sequence; internal transcribed spacer 2 complete sequence; and 28S ribosomal RNA gene partial sequence		292.75	98	88	Streptophyta	TTCCGTAGGTGAACCTGCGGAAGGATCATTGTCGAACCCTTCGGTGGACACACGGCTAGTGGTGGTTGTAAAGACCCTTTTCTTCTGCTGTGTGTTGTGAGCTGCTAGGGAAACCCTCAAAAAAGAACCCAATGTATCGTTCTAGGACGATGCTTCGACCGCGACTCCAGGTCAGGCGGGATTACCCGCTGAATTTAAGCATATCAATAAGCGGAGGAA
gb|EU753732.1| Chorizanthe diffusa voucher PL2-18 internal transcribed spacer 1 5.8S ribosmal RNA gene and internal transcribed spacer 2 complete sequence gb|EU753733.1| Chorizanthe diffusa voucher PL2-19 internal transcribed spacer 1 5.8S ribosmal RNA gene and internal transcribed spacer 2 complete sequence gb|EU753734.1| Chorizanthe diffusa voucher PL2-20 internal transcribed spacer 1 5.8S ribo…		260	88	86	Streptophyta	CTGTCGCGGGGAGAGAGGGGCGGAGTTTGGCCCCCCGTGCGCCCCCGCGTGCGGCCGGCCTAAACACGGGGCCCGTGGCCGCGATCGCCGCGACGTTTGGTGGTTGACTTAAGCATCGCGTCGTGTGCACGAGCGGCAACGATTGAGAGCTCGAAGGACCCTTAGGCGCCAGCCTACCCTTGCGACCCCAGGTCAGGCGGGACTACCC
gb|KF265382.1| Sparganium eurycarpum var. greenei voucher J. Sulman & E. McGrath 894 18S ribosomal RNA gene partial sequence; internal transcribed spacer 1 5.8S ribosomal RNA gene and internal transcribed spacer 2 complete sequence; and 28S ribosomal RNA gene partial sequence		344.5	95	86	Streptophyta	GCCCCCGCCGGCCCGTGGGCGGGCGGGAGGACGCGGACGATGGCCGTCCGCGCCCGCGGAGGCGGGGGGCTGACGCACGGGCCGTCGGCAGGGACCGAGACACGGCGAGTGGTGGACGTATCTTCACGCGAGCCGGACGTCGTGCCTTAGGCTACCTTCGAGTAAGGCCCTCCGGACCCTTTTAACCGAGGCGCTTGTCGTCATCGGACCGCGACCCCAGGTCAGGCGGGATTACCC
gb|KX167689.1| Brassica nigra voucher NMW5249 5.8S ribosomal RNA gene partial sequence; internal transcribed spacer 2 complete sequence; and 28S ribosomal RNA gene partial sequence		345.2	96	84	Streptophyta	GAGGATAGGGGACGGAAGCGGGTAGCCCGTGTGGTACCGCACGCGGTTGGCCAAAAGCCGGGCTAAGGGCGCCAGGGGCGTCTCGACATACGGTGGTGAATTCAAGCCTCGTAATATCGTCGGTCGTTCCGGTCCAAAAGCTCTCGATGACCCAAAGTCCTCAACGCGACCCCAGGTCAGGCGGGATCACCCGCTGAGTTTAAGCATATCAATAAGCGGAGGAA
gb|JQ195400.1| Uncultured bacterium clone SeaWat_G771 16S ribosomal RNA gene partial sequence		482	99	83	no rank	GGGTAATACGGTGGGGGGTAGCGTTGTTCGGAAGTACTGGGCGTAAGGCGCGCGTAGGCGGATTAGAAAGTTGGGGGTGAAATCCCGGGGCTCAACCCCGGAACTGCCTCCAAAACTGCTAGTCTAGAGTTCGAGAGAGGTGAGTGGAATTCCGAGTGTAGAGGTGAAATTCGTAGATATTCGGAGGAACACCAGTGGCGAAGGCGGCTCACTGGCTCGATACTGACGCTGAGGTGCGAAAGTGTGGGGAGCAAACAGGATTAGATACCCTAGTAGTC
gb|KX147548.1| Croton sp. zooCROT 18S ribosomal RNA gene partial sequence; internal transcribed spacer 1 5.8S ribosomal RNA gene and internal transcribed spacer 2 complete sequence; and 28S ribosomal RNA gene partial sequence		293	96	79	Streptophyta	CGTGCGTTTACTCTCGCGGTTGGCAGAAAATGATGGTCCTAGGCTGCGACTGCCGCGACAATCGGTGGTTGCAAGCCCCTCGGGCATAGTCGCGCGCGGATGCTTTTGGATAAGTAGTCTCTTTTGCGTCCTTTGTCGCACGCTCACATCGCGACCCCAGGTCAGGCGGGATTACCCGCTGAGTTTAAGCATATCAATAAGCGGAGGAA
gb|AF318720.1| Prunus simonii 18S ribosomal RNA gene partial sequence; internal transcribed spacer 1 5.8S ribosomal RNA gene and internal transcribed spacer 2 complete sequence; and 26S ribosomal RNA gene partial sequence		280	98	78	Streptophyta	GGGGGGGGGGGGGGGGGGGGGGGGGGGGGGGGGGGGGGGGGGGGGGGGGGGGGGGGGGGGGGGGGGGGGGGGGGGGGGGGGGGGGGGGGGGGGGGGGGGGGGGGCGGTTGGCATAAATGCCAAGTCCTCGGCGACGCACGCCACGACAATCGGTGGTTGCAAAACCTCGGTTGCCCGTCGTGTGCAGTCGTCGCGCATCGAGGGCTCGAAAAAATTGCTAGGCTCCGGCTCGGCTTTCAATGCGACCCCAGGTCAGGCGGGGTTACCT
gb|EF158846.1| Homalogastra setosa isolate GT1 clone C internal transcribed spacer 1 partial sequence; 5.8S ribosomal RNA gene complete sequence; and internal transcribed spacer 2 partial sequence		322.5	87	78	no rank	CATCAGCTCTTTTGACGCAAATGCCCTTGGGTTACCCAATACCCCAGCAGTTTTGTTTCAGTGGGTTAGGAAGCATATATCTTAATGCGATTGAAATATCACATTTCTCTCGTTAAATATGAAAGCGCTGAATCGTTCAGTGCCGACCGAAGTAGTCACTTCTTTGCAAGTGATCTCGGTTGCGCATAACTGAGGATTCACTTAAGCGTCTTTTTTTAAATTTAAAATATTCTCTCCATTCAACACCTGAAATCAAGCAAGATCACCC
gb|KT695227.1| Eurybia conspicua voucher BIOUG24049-C12 internal transcribed spacer 2 partial sequence		333	94	77	Streptophyta	CTTTGGGATGATTGGTTGGGGGGGGATATTGGTCGCCCGTTGTGCACCGAGCGGTTGGCCAAAAAAAGAGTCCCGTTTGACAGGAACACGACTAGTGGTGGTTGTCAAAGCCCAGAATTTTGTTGTGTGTCTTGTCAAGAGGGTGCATCTTAAGAGACCCAACGCGTTGTCATGGGACGACGCTTCGACCGCGACCCCAGGTCAGGCGGGACTACCC
gb|CP003040.1| Roseburia hominis A2-183 complete genome		257	82	76	Firmicutes	GGACTGTGTGGGATGCTGAACGTCTCCTACGATAAGTTTATCCGAACCACGGATGCGGACCATGAGAGACAGGTGCAGAAGATTTTCCGCCGTCTTTATGATCAGGGGGACATCTATAAGGGCTCTTACGAGGGAATGTACTGTATGCCCTGCGAGTCCTTCTGGACCGAATCCCAGCTGGCGGACGGCAAATGTCCCGACTGCGGCAGAGAGGTGAAGCCGGCCAGTGAGGAGGCTTATTTTTTCCGTATGAGCAAATACGCGGACAG
gb|HQ246447.1| Scenedesmus bajacalifornicus strain BCP-MX15VF11 internal transcribed spacer 1 partial sequence; 5.8S ribosomal RNA gene complete sequence; and internal transcribed spacer 2 partial sequence		479	99	76	Chlorophyta	GCTGGTCAGCTCTTAGTTGACCTCAGGAGTGGATCTGGCTTTCCCAATCGGTTTACTCCGGTTGGGTTGGCTGAAGCTTAGAGGCTTAAGCAAGGACCCGATATGGGCTTCAACTGGATAGGTAGCACCGGCTTCTGCCGACTACACGAAGTTGTGGCTTGTGGACTTTGTTAGAGGCCAAGCAGGAAACATGCTTTGCATGTCTTAAACTTTCGACCTGAGCTCAGGCAAGGCTACCCGCTGAATTTAAGCATATCAATAAGCGGAGGAA
gb|EU381198.1| Plantago ovata cultivar CIMAP internal transcribed spacer 2 and 28S ribosomal RNA gene partial sequence		332.667	95.6667	72	Streptophyta	CCCACCCGATCGGGGTGCGCGGAATATGGCCTCCCGTTAGCGCGGTTAGCCTAAAAAGGATCCCTCACCGATGGATGTCACAACCAGTGGTGGTTGAAAGATCATTGGTGCTGTTGTGCTTCACCCTGTCGCTTGCTAGGGCATCATCATAAACCAACGGCGTGAAATGCGCCTTCGACCGCGACCCCAGGTCAGACGGGACTACCCGCGGAGTTTAAGCATATCAAGAAGCGGAGGAA
gb|JQ990169.1| Citrus maxima isolate p29 internal transcribed spacer 1 partial sequence; 5.8S ribosomal RNA gene and internal transcribed spacer 2 complete sequence; and 28S ribosomal RNA gene partial sequence		349.333	95.6667	72	Streptophyta	GGCGGGGGCCCGGGGGTGCGGGCGGATCTTGGCCTCCGGTGCGCTGACCGCTCGCGGTTGGCCCAAATATGCGTCCTCGGCGACCGAAGCCGCGGCGATCGGTGGTGAAACAAAGCCGCTCGTGCTCCCGCCGCGCGCCCGGTCTCCAAGTGTGGACTCTGCGACCCTGAAGCTCCGCGCAAGCGGCGCTCGCATTGCGACCCCAGGTCAGGCGGGATTACCC
gb|KP793718.1| Glycine max isolate SL2 5.8S ribosomal RNA gene partial sequence; internal transcribed spacer 2 complete sequence; and 28S ribosomal RNA gene partial sequence		394	98	72	Streptophyta	CCAACGCAAACGTGTAACGATGTGGCTGCGCGGGGTGTATGCTGACCTCCTGCCAGCACCCGCCTCGTGGTTGGTTGAAATCTGGGTTCATGGCCGACTTCGCCGTGATAAAATGGTGGATGAGCCACGCTCGAGACCAATCACGTGCGAGCCGGTCAGTTCTGGACCCATCGACGACCCTTTGCGTGCACGCACGCTCCCAACGAGACCTCAGGTCAGGCGGGGCTACCC
gb|FJ980361.1| Bassia scoparia voucher PS0770MT01 18S ribosomal RNA gene partial sequence; internal transcribed spacer 1 5.8S ribosomal RNA gene and internal transcribed spacer 2 complete sequence; and 28S ribosomal RNA gene partial sequence		396	96	71	Streptophyta	CTGGGCGTCACGCATCGCGTCTCCCCCTACCCACCTGGTGTGGGAAGGGGGAGGAGGATGGCTTCCCGTGCCTCACCGGGCGTGGTTGGCCTAAAAAAGGAGCCTCAAGTTATGCACTGTTGCGGCAATTGGTGGTAGACAAGGCCTTGGCCTCGAATGCAATCTTGTGTCGTGCAGTACATGACAATTGTGGGCTCGTAGGACCCTGAGTTGTTCCCAATTGGAAACAAACCGTTGCGACCCCAGGTCAGGCGGGGTTACCC
gb|KX165630.1| Arctium minus voucher NMW2103 5.8S ribosomal RNA gene partial sequence; internal transcribed spacer 2 complete sequence; and 28S ribosomal RNA gene partial sequence		374	96.5	71	Streptophyta	GCCGCCCCGGGGGGGATGGGTGTCGTTTGGGGCGGAGACTGGACTCCCGTGACCATGGTGCGGTTGGCCTAAAAAGGAGTCCCCTTTGACGGACGCACGGCTAGTGGTGGTTGTCAAGGCCTTCGTATCGAGCCGTGCGGACGAAAGGGTAGCGCTCTCCAATGACCCCAACGTGTCGTCTTGCAACGACGCTTCGACCGCGACCCCAGGTCAGGCGGGACTACCC
gb|AY129716.1| Panicum miliaceum from Turkey internal transcribed spacer 1 5.8S ribosomal RNA and internal transcribed spacer 2 complete sequence		305.75	92.5	70	Streptophyta	GGCTGAAGTTGGGGCTGCGGGCATAGCGTGTGGGGGACCTGCATGGGGTGGGCGACATAAGTTGTTCGCGGTGCAGTGTGCAGGCACGAAGCTAGCTCCTTGGCCTAAAGGACCAATTTACGACCGGAGCGCCTTGGTGCTCGGAACGCGAACCCAGGTCAGGCGGGACTACCCGCTGAGTTTAAGCATATCAATAAGCGGAGGAA
gb|KM213403.1| Pectocarya penicillata voucher UC1965571 external transcribed spacer partial sequence; 18S ribosomal RNA gene internal transcribed spacer 1 5.8S ribosomal RNA gene and internal transcribed spacer 2 complete sequence; and 26S ribosomal RNA gene partial sequence		435.5	97.5	68	Streptophyta	CCCCAAGCCAGGCGGGCGGGGTGGAATGTGACCTCCTGTGCCTCTGGGTGCAGCTGGTCGAAATTCGAGTCCGGAGCTTAGGACGTCACGACAAGTGGTGGTTGGATAACAACTCGCGTGCTGTCGTGCGCCCCAACTCTAGCGACTGTAAAGACCCTAAGGCGCATGTCCCCTTCCCCTTTCGGGGTTGGGTGCTTGTGCTACGACCGCGACCCCAGGTCAGGCGGGATTACCCGCTGAACTTAAGCATATCAATAA
gb|AY843140.1| Fungal sp. TRN442 internal transcribed spacer 1 5.8S ribosomal RNA gene and internal transcribed spacer 2 complete sequence		389	97	67	no rank	CAGACTTCAGTGAATCTTCGAATCTTTGAACGCACATGGCGCCCTTCGGTATTCCGGGGGGCATGCCTGTTCGAGCGTCATTTCACCACTCCAGCCTCGCTGGGCCTTGGGCGTCGCCGCGTCGGCGCGCCCCAATGTCTCCGGCTGAGCCGTCCGTCTCAAAGCGTTGTGGCAACCCAAATCGCTTGCGGGATCGGGCGGGTCGACTGCCGTTAAACCCTCCACACAAGGTTGACCTCGGATCAGGTAGGGATACCC
gb|KR077721.1| Uncultured bacterium clone M57 16S ribosomal RNA gene partial sequence		500	99	65	no rank	CGCGGGAATACGGAGGGGGTTAGCGTTGTTCGGAATTACTGGGCGTAAAGCGCACGTAGGCGGATTAGTAAGTTAGAGGTGAAATCCCAGGGCTCAACCCTGGAACTGCCTTTAATACTGCTAGTCTTGAGTTCGAGAGAGGTAAGTGGAATTCCGAGTGTAGAGGTGAAATTCGTAGATATTCGGAGGAACACCAGTGGCGAAGGCGGCTTACTGGCTCGATACTGACGCTGAGGTGCGAAAGTGTGGGGAGCAAACAGGATTAGATACCCTGGTAGTC
gb|KX147538.1| Corethrogyne filaginifolia isolate ZOOCOR 18S ribosomal RNA gene partial sequence; internal transcribed spacer 1 5.8S ribosomal RNA gene and internal transcribed spacer 2 complete sequence; and 28S ribosomal RNA gene partial sequence		310.333	92.3333	63	Streptophyta	TTTGGGATGGTTGGTTGGGGGCGGTTATTGGTCTCCCGTTTTTCACCGGGCGGTTGGCCAAACAAAAGAGTCCCTGTTGACAGGAACACGACTAGTGGTGGTTTTCACAACCCAGAATTTTGTTGTGTGTCTTGTCCCGAGGGTGCATCTTAATAGACCCACCGCGTTGTCATGAGACGACGCGTCGACCGCGACCCCAGGTCAGGCGGGACTACCC
gb|JN999116.1| Chenopodium capitatum voucher 09PROBE-05852 internal transcribed spacer 2 partial sequence gb|JN999117.1| Chenopodium capitatum voucher 09PROBE-05851 internal transcribed spacer 2 partial sequence gb|JN999118.1| Chenopodium capitatum voucher 09PROBE-05850 internal transcribed spacer 2 partial sequence gb|JN999119.1| Chenopodium capitatum voucher 09PROBE-05849 internal transcribed s…		275	90	60	Streptophyta	TGGCCTCCCCCCCCTCTCCGGGCGTGGATGGCCTAACCCAGGCGCCCCCGGTTCCGAACCGCCGCGGCGACAGGTGGACTACACGGCTGAGGCCTCGGCTGCATCGCGTCGCGCAGCACGTAGCTCCCGAGGCCTCGCAGGACCCTTTGATGTCGCCTTTCGGGACGACAAAACCGTTGCGACCCCAGGTCAGGCGGGGCTACCC
gb|KX147547.1| Phalaris canariensis isolate ZooUNKN 18S ribosomal RNA gene partial sequence; internal transcribed spacer 1 5.8S ribosomal RNA gene and internal transcribed spacer 2 complete sequence; and 28S ribosomal RNA gene partial sequence		254	86	60	Streptophyta	AGATGCGGCATGTGGCGTCCCGTCACGCAAGTGGCGGGGGGCCGACGATATGGCGGCCGGTGTATCGTGCCGGACCCAACACGCGGTGGGCGTCCTTGCTTTACTTACCGTAGTGCATTCGTTCTGTAACCGATATGATGGCCTAGAAGGACCATATAATGGATCGCACGACGGTTCGACCGCGAACCCATGTCAGGCGGGACTACCC
gb|AY319275.1| Hexamastix mitis strain Cycl isolate 16 16S-like ribosomal RNA gene partial sequence; internal transcribed spacer 1 5.8S-like ribosomal RNA gene and internal transcribed spacer 2 complete sequence; and 28S-like ribosomal RNA gene partial sequence		389	94	59	no rank	ACGAGTTATTTCACTTAAACCCAAACAAACACCAAATAGCCAAAAATAGACCCTGCACTATGGATGTCTTGGCTCCCCTTACGATGAAGAACATGGCATAATGTGAAAAGTGACGGGAGTTGCATACATCGTGACCGGTTCAATCTTTGAATGCACATTGCCCTCTTCGGAGGATGATATTTTATGTGGCCTTTCATATCAAAATTGGCTGAAAAGCTATAAAAGAACTAATTGAATGAGGGACCATAGGGTATCAGGATTACCC
gb|JQ773866.1| Ficus elastica voucher 2010277 18S ribosomal RNA gene partial sequence; internal transcribed spacer 1 5.8S ribosomal RNA gene and internal transcribed spacer 2 complete sequence; and 28S ribosomal RNA gene partial sequence		359.5	98	58	Streptophyta	GCCCGCTCCCAGCCGGGGCGGGCGGGGGCCGCGGGGGGCGAACGACGCCCTCCCGTGCGCGCGCTGCGACCCGCGGTTGGTCCAAAAAGCGAGTCCCCTGTCACGTCGTCTTGGCAACAGGTAGTCGCTCATTCGGTGCCACGGCCATGCGCGTCGTGCACAGATCGGGGACTCCGACAGACCCCAGTGCGCCCGTCACGGGTGCCTCCAACGCGACCCCAGGTCAGGCGGGGCTACCC
gb|KF972977.1| Uncultured bacterium clone D11-41 16S ribosomal RNA gene partial sequence		453	96	58	no rank	GCGGTAATACAGAGGATGCAAGCGTTATCCGGAATCACTGGGCATAAAGAGTTCGTAGGTGGTTGAAAAAGTTAGTGGTGAAATCCCAGAGCTTAACTCTGGAACTGCCATTAAAACTTTTCAGCTAGAGTATGATAGAGGAAAGCAGAATTTCTAGTGTAGAGGTGAAATTCGTAGATATTAGAAAGAATACCAATTGCGAAGGCAGCTTTCTGGATCATTACTGACACTGAGGAACGAAAGCATGGGTAGCGAAGAGGATTAGATACCCTGGTAGTC
gb|KT269323.1| Rutstroemiaceae sp. strain P2060 internal transcribed spacer 1 partial sequence; 5.8S ribosomal RNA gene and internal transcribed spacer 2 complete sequence; and 28S ribosomal RNA gene partial sequence		404.5	96.5	58	Ascomycota	GAATTCAGTGAATCATCGAATCTTTGACCGCACATTGCGCCCCTTGGTATTCCGGGCGGCCTGCCTGTTCGAGCGTCATTTCAACCCTCATGCTCAGCTTGGTATTGGGCCTCCGCCGGGTGACCGGCGGGCCTTAAAGTCAGTGGCGGCGCCGTTGGGTCCTGAACGTAGTAACATACATCTCGTTACAGGGTCCCCGCGTGCTTCTGCCATTAAACCCCCAACTTTCTATGGTTGACCTCGGATCAGGTAGGGATACCC
gb|KR077329.1| Uncultured bacterium clone R59 16S ribosomal RNA gene partial sequence		471	98	57	no rank	GTAAGACGGAGGATGGAAGTGTTATCCTGAATCACTGGGCATAAAGAGTCTGTAGGTGGTTTAATAAGTCCACTGTTAAATCTTGAGGCTCAACTTCAAAATCGCAGTCGAAACTATTAGACTAGAGTATAGTAGAGGTAAAGGGAATTTCCAGTGGAGCGGTGAAATGCGTAGATATTGGAAAGAACACCGATGGCGAAAGCACTTTACTGGGCTATTACTAACACTCAGAGACGAAAGCTAGGGTAGCAAATGGGATTAGATACCCGAGTAGTC
gb|KR077633.1| Uncultured bacterium clone su109 16S ribosomal RNA gene partial sequence		470	99	57	no rank	CGGGCGTGGCAAGCGTTATCCGGAATTATTGGGCGGAAAGCGTCCGCAGGCGGTCTGTCAAGTCTGCTGTTAAAGCGTGGAGCTTAACTCCATTTCGGCAGTGGAAACTGACAGACTAGAGTGTGGTAGGGGCAGAGGGAATTCCCGGTGTAGCGGTGAAATGCGTAGATATCGGGAAGAACACCAGTGGCGAAGGCGCTCTGCTGGGCCATAACTGACGCTAATGGACGAAAGCCAGGGGAGCGAAAGGGATTAGATACCCCAGTAGTC
gb|KM020056.1| Neospongiococcum sp. SAG 2474 18S ribosomal RNA gene partial sequence; internal transcribed spacer 1 5.8S ribosomal RNA gene and internal transcribed spacer 2 complete sequence; and 26S ribosomal RNA gene partial sequence		391	98	56	Chlorophyta	TTGCTTCCCCACTAAGTGGTGTGCACCCTTCATCGGTGGCCGGAAGCAGATCTGGCTTTCCCAATCCACTCTCGGGTGACTTGGGTTGGCTGAAGTAGAGAGGCTAGAGCTTGGACCCGACATGGGCTCAACTGGATAGGTACCGGCTTGACCGACTACACGAAGTTGATGCCTGTGGTCTTTGCTGGCGGCCAGCAGGAAACACACCTTGGTGTGCTCTAAACCTTCGACCTGAGCTCAGGCAAGATTACCC
gb|JX274190.1| Trigonella anguina isolate EC 583495 18S ribosomal RNA gene partial sequence; internal transcribed spacer 1 5.8S ribosomal RNA gene and internal transcribed spacer 2 complete sequence; and 28S ribosomal RNA gene partial sequence		329.667	89	54	Streptophyta	CACATCTGTCTGGATGTCACATATCGTAGTTTCTTGCCAATTGCCTTTTGTTATGTATTGTGCATGGTGGTGAATGTTGGCCTCATGTGAGCTCTATCGTCTCATGGTTGGTTGAAAATCGAGATATTGGTAGGGTGTGTCATGATAGATGGTGGTTGTGTGACCCACGAGGCCAAGATCATGTGTTGCCCTATTTAATTTAACAACTTTTACCCATATGCGCTTTTTGAACGCTCGTGATGAGACCTCAGGTCAGGCGGGGCTACCC
gb|JN582332.1| Chlorosarcinopsis sp. WJT16-VFNP5 18S ribosomal RNA gene partial sequence; internal transcribed spacer 1 5.8S ribosomal RNA gene and internal transcribed spacer 2 complete sequence; and 28S ribosomal RNA gene partial sequence		421	99	53	Chlorophyta	ACTCGCCCCCTCTTCTCATTTATGAGTAGAAAGGGCGGATCTGGCCGTTCCAGCAATCATGAGAGAGCTGGATCAGCCGAAGTACAGAGGCTAACCAAGGACCCGTCAAGGGCCGCAACTGGGTGGGCAGCTCACGCTTGCTATATCATCTTGGTTGTTGGTCTGGAGACTTGTTGTTAGGCCCAAAACAGGAAACCCACTTTATTTTCTCGACCTGAGCTCAGGCAAGAACACCC
gb|EU812491.1| Uncultured Vahlkampfiidae clone 40-11 18S ribosomal RNA gene partial sequence; internal transcribed spacer 1 5.8S ribosomal RNA gene and internal transcribed spacer 2 complete sequence; and 28S ribosomal RNA gene partial sequence		302	89	51	no rank	CGTCGGAAGAGGAGGGATCGGGTGCGAAAGCGTCCGTCGAGGGCGCCGCACGGTGCAACTCACATCGGGAGTCAATGCCCCAATCCATTCCAAACTCAACTTCGACAGGGACCAGCTCGGAGTCGGAAGGACGCCGTCCTGCGGTCATAATAGACCTGGGTCGGAGGAGTAACATCCTCCCCACTGCTAACCACGACCTCAGATCGGGCAAGATTACCCGCGGAACTTGAGCATATCAATAAGCGGAGGAA
gb|KJ361488.1| Montagnulaceae sp. MM 6_3 18S ribosomal RNA gene partial sequence; internal transcribed spacer 1 5.8S ribosomal RNA gene and internal transcribed spacer 2 complete sequence; and 28S ribosomal RNA gene partial sequence		434	96	50	Ascomycota	ACGCACATTGCGCGCCGCGGTATTCCGGGGGGCAGGCCTGTTCGAGCGTCATCTACACCCGCAAGCTCTGCTTGGGGTTGGGCGTCGGTCCCGACTCCGGGCGTGGACTCGCCCCAAATACATTGGCAGCGGTCTTTGCCTCCTCTCGCGCAGCACATTGCGCTTCTCGGGGAGTCGCGGACACGCGTCCAGTAAGCAACATTTACCGTCTTTGACCTCGGATCAGGTAGGGATACCCGCTGAATTTAAGCATATCAATAAGCGGAGGAA
gb|GQ916419.1| Uncultured bacterium clone PROA61B_29 16S ribosomal RNA gene partial sequence		499	99	49	no rank	CCGCGGTAATACGGGAGTGGCAAGCGTTATCCGGAATTATTGGGCGTAAAGCGTCCGCAGGCGGCCTTTTAAGTCTGTTGTTAAAGCGTGGAGCTTAACTCCATTTCAGCAATGGAAACTGGAAGGCTTGAGTGTGGTAGGGGCAGAGGGAATTCCCGGTGTAGCGGTGAAATGCGTAGATATCGGGAAGAACACCAGTGGCGAAGGCGCTCTGCTGGGCCATAACTGACGCTCATGGACGAAAGCCAGGGGAGCGAAAGGGATTAGATACCCGTGTAGTC
gb|KJ637003.1| Malvastrum coromandelianum isolate UAS-SEC117 18S ribosomal RNA gene partial sequence; internal transcribed spacer 1 5.8S ribosomal RNA gene and internal transcribed spacer 2 complete sequence; and 28S ribosomal RNA gene partial sequence		316	91.6667	49	Streptophyta	GGGCGGAGAGTGGCCTCCCGTGCGCGCACCGCTCGCGGTGGGCCTAAAAATGAGTCCTCGGCGATGAAGTGGCGCGACAATCGGTGGGAATGCTTTTAGCTGCCGCGTTCGGAGTCGTGTGCACTCGTCGATTAGGACCCTATGACCCTTTTTGGCATTGCAACGTCGATGCTCGCATCGCGACCCCAGGTCAGGCGGGATTACCCGCTGAGTTTAAGCATATCAATAAGCGGAGGAA
gb|KX166034.1| Brassica rapa voucher NMW3472 5.8S ribosomal RNA gene partial sequence; internal transcribed spacer 2 complete sequence; and 28S ribosomal RNA gene partial sequence		322	92	48	Streptophyta	CCGAGGATATGGGACGGAAGCTTATCTCTTGTGTGTTACCGCACGTGAATGGCCAAAATCCGAGCTAAGGATGCCAAGAGCGTCTTGACATGCAGTGGTGAATTCAATTCTCGTCATATAGTCAGACGGNCCGGTTCTAAAGCTCTTGATGACCCAAAGTCCTTAACGCGACCCCAGGTCAGGCGGGATCACCCGTTGAATTTAAGCATAGCAATAAGCGGAGGAA
gb|KR077395.1| Uncultured bacterium clone S62 16S ribosomal RNA gene partial sequence		477	99	47	no rank	TACGTAGGGTGCAAGCGTTGTCCGGAATTATTGGGCGTAAAGAGCTCGTAGGCGGTTTGTCGCGTCTGCTGTGAAAATCCGAGGCTCAGCCTCGGACCTGCAGTGGGTACGGGCAAACTAGAGTGCGGTAGGGGAGATTGGAATTCCTGGTGTAGCGGTGGAATGCGCAGATATCAGGAGGAACACCAATGGCGAAGGCAGATCTCTGGGCCGTAACTGACGCTGAGGAGCGAAAGCGTGGGGAGCGAACAGGATTAGATACCCGTGTAGTC
gb|HM239907.1| Uncultured Ascomycota clone 287 18S ribosomal RNA gene partial sequence; internal transcribed spacer 1 5.8S ribosomal RNA gene and internal transcribed spacer 2 complete sequence; and 28S ribosomal RNA gene partial sequence		414	98	45	Ascomycota	GGGGGGCATGCCGGTTCGAGCGTCATTTCAACCGTCAAGCTCAGCTTGGTATTGGGCCTCCGCCGGGTGACCGGCGGGCCTTAAAGTCAGTGGCGGCGCCGTTGGGTCCTGAACGTAGTAACATACATCTCGTTACAGGGTCCCCGCGTGCTTCTGCCATTAAACCCCCAACTTTCTATGGTTGACCTCGGATCAGGTAGGGATACCCGCTTAATTTAAGCATATCAATAAGCGGAGGAA
gb|KT269277.1| Rutstroemiaceae sp. strain P2014 internal transcribed spacer 1 partial sequence; 5.8S ribosomal RNA gene and internal transcribed spacer 2 complete sequence; and 28S ribosomal RNA gene partial sequence		484	98	45	Ascomycota	GAATCATCGAATCTTTGAACGCACATTGCGCCCCTTGGTATTCCGGGGAGCATGCCTGTTCGAGGGTCATTTCAACCCGCAAGCTCAGCTTGGTATTGGGCCTCAGCCGGTCACACGGCGGGCCTTAAAATCAGTGGCGGCGCCGTTGGGTCCTGAACGTAGTAACATACATCTCGTTACAGGGTCCCCGCGTGCTTCTGCCAGTAAACCCCCAATTTTCTATGGTTGACCTCGGATCAGGTAGGGATACCCGCTGAACTTAAGCATATCAATAAGCGGAGGAA
gb|GU363722.1| Malus baccata var. baccata voucher PS1107MT01 internal transcribed spacer 2 and 26S ribosomal RNA gene partial sequence		327	95	43	Streptophyta	CCGCGCGGTTGGCACAAAGGCCGGGTCCTCGGCGACGAACGCCACGACCATCGGTGGTCGTCGAATCGAACCTCGGTTGCCAGCTGTGCGCTTTCGTCGCGCTCCGAGCGGCCNGCGACGCGCGACGCTCCGCTTCGACGGAGCTTTCAACGCGACCCCAGGTCAGGCGGGGTTACCCGCTGAATTTAAGCATATCAATAAGCGGAGGAA
gb|KF577202.1| Sisyrinchium platense isolate SP834 internal transcribed spacer 1 partial sequence; 5.8S ribosomal RNA gene and internal transcribed spacer 2 complete sequence; and 28S ribosomal RNA gene partial sequence		327	91	43	Streptophyta	CCTCTTTGGGGAAGGAAGCTGCTAAGGCGAAGATTGGCCTTCCGTTCCTAGCATGCGGTGTGCTTAAGTGAGGGACGTCGTCGGGCCAAGCACGGCGAGTGGTGGACGATTTATCAAACGGCTCTGTCAACACGCTACGGTTCAGATTTGACACTTTTGGCCCAGAACAAATAGACCCATACCTGGATGCGCTTGCGCTTCTTCGGATTGCGACCCCAGGTCAGGCGAGACTACCC
gb|KP990978.1| Dothideomycetes sp. voucher ARIZ:BC0178 18S ribosomal RNA gene internal transcribed spacer 1 5.8S ribosomal RNA gene internal transcribed spacer 2 and 28S ribosomal RNA gene region		455	100	43	Ascomycota	AATCATCGAATCTTTGAACGCACATTGCGCCCTTTGGTATTCCTTAGGGCATGCCTGTTCGAGCGTCATTTAAACCTTCAAGCTCAGCTTGGTGATGGGTGACTGTCCTCCCCTCGCGGGGGGACTCGCCTCAAAAACATTGGCGGCCGGTACATTGGCTTCGAGCGCAGCAGAAACGCGGTCTCGAGCCCGGTGGATCGGCTCCCATAAGCCTCTTCTTTTATTTTGACCTCGGATCAGGTAGGGATACCC
gb|KX147533.1| Sphaeralcea ambigua isolate SPAM 18S ribosomal RNA gene partial sequence; internal transcribed spacer 1 5.8S ribosomal RNA gene and internal transcribed spacer 2 complete sequence; and 28S ribosomal RNA gene partial sequence		325.5	96	42	Streptophyta	GGCGGAAATTGGCGTCCCGTGTGCTCACCGGTCGCGGTTGGCTTAAAAGTGAGGCCTCGGCGATGAAGTGCCGAGACAATCGGTGGGAATGCTTTTAGCTGCCTCGTTCGGAGTCGTGTGCACTCGTCGATTTGGACCCTCTGACCCTTTTTGGCATTGCAACGTCGATGCTCGCATCGCGACCCCAGGTCAGGCGGGATTACCCGCTGAGTTTAAGCAGATCAATAAGCGGAGGAA
gb|KX165769.1| Avena fatua voucher NMW3191 5.8S ribosomal RNA gene partial sequence; internal transcribed spacer 2 complete sequence; and 28S ribosomal RNA gene partial sequence		311.5	93.5	42	Streptophyta	GGTGGGCCGATGATATGGCTGCCGGCGCCTCGTGTCGGACACAGGGCGTGGTGAGCGTACGCGCTATACTGACCGCAGTGTCTCCGACACGTAGCCGGCGTGATGGCCTAGAAAGACCCTGTAAACGGTGCGCATGACGCTCCGACCGCGACCCCAGGTCAGGCGGGACTACCCGCTGAGTTTAAGCATATCAATAAGCGGAGGAA
emb|HG917294.1| Uncultured Westerdykella genomic DNA containing 18S rRNA gene ITS1 5.8S rRNA gene ITS2 and 28S rRNA gene clone G69		464	99	41	Ascomycota	TTGCAGAATTCAGTGAATCATCGAATCTTTGAACGCACATTGCGCCCTATGGTAGTCCGTAGGGCATGCCTGTTCGGGCGTCATTTACACCTTCAAGCTCTGCTTGGTGTTGGGTGACTGTGGCCCCCGGGCCACTCGCCTTAAAGTCATTGGCGGCCGGTTTGTAGGCTTCGAGCGCAGCACATTTGCGTCCTCGTGGCCCGTGGATCGGCTCCCAGAAGCTATCTTTCAATTTTTGACCTCGGATCAGGTAGGGATACCC
gb|JN833002.1| Uncultured bacterium clone B_MO_1H10 16S ribosomal RNA gene partial sequence		468	98	41	no rank	AATAAGAAGGGAACCAGCGTAGTTCGGAATTAATGGGCTTAAAGAGTTCGTAGGTGGTTGAAAAAGTTAGTTGTGAAATCCCAGAGCTTAACTCTGGAACTGCCATTAAAACTTTTCAGCTAGAGTATGATAGAGGAAAGCAGAATTTCTAGTGTAGAGGTGAAATTCGTAGATATTAGAAAGAATACCAATTGCGAAGGCAGCTTTCTGGATCATTACTGACACTGAGGAACGAAAGCATGGGTAGCGAAGAGGATTAGATACACTGGTAGTC
gb|KT185347.1| Formosa sp. S707 16S ribosomal RNA gene partial sequence		495	99	41	Bacteroidetes	GCGGTAATACGGAGGATCCAAGCGTTAGCCGGAACCATTGGGTTTAAAGGGTCCGTAGGTGGATAATTAAGTCAGAGGTGAAATCCTGCAGCTCAACTGTAGAATTGCCTTTGATACTGGTTATCTTGAGTTATTATGAAGTAGTTAGAATATGTAGTGTAGCGGTGAAATGCATAGATATTACATAGAATACCAATTGCGAAGGCAGATTACTAATAATATACTGACACTGATGGACGAAAGCGTGGGGAGCGAACAGGATTAGATACCCTGGTAGTC
gb|AY426774.1| Amorpha fruticosa internal transcribed spacer 1 partial sequence; 5.8S ribosomal RNA gene complete sequence; and internal transcribed spacer 2 partial sequence		342	95	40	Streptophyta	CTCCTGCCAATTTCCTTGTGATAGGTATTGTGCATGCTGGTGAATGTTGGCCTCCCTTGAGTTCTATTGTCTCATGGTTGGTTGAAAATCGAGTCCGTGGCTGAGTGCGCCGTGACAGATGGTGGTTGAGTAAAGAGCTCGAGGCCAGTCGCGCGTGCATCCACCTGGAGTGGACTTCGTGACCCATGGGGTGATTCGATCGCCCACAATGGGACCTCAGGTCAGGCGGGGCTACCCGCTGAATTTAAGCATATCAATAAGCGGAGGAA
gb|DQ507907.1| Sonchus arvensis voucher King & Garvey 11600 internal transcribed spacer 1 partial sequence		345.5	97	39	Streptophyta	CTCATTGTCGAACCCTGCATAGCATAACGACACGTGAACATGTAAATACAACTTGGTGCTGGTGTGATGGGCCGTAGGTTTTGATCAGCAACACCATCCGGTGTGTTTCTATGGTATCTCTTTTGTTGTGCCATGGATGTCCCACTGGACCATAACAAACCCCGGCACGGCATGTGCCAAGGAAAACGAAAAACGAGAAGGTATCTACTTGAGTTTAAGCATATCAATAAGCGGAGGAA
gb|JX070870.1| Apobryophyllum schmidingeri 18S ribosomal RNA gene partial sequence; internal transcribed spacer 1 5.8S ribosomal RNA gene and internal transcribed spacer 2 complete sequence; and 28S ribosomal RNA gene partial sequence		312	87.5	39	no rank	GGATGTCTTGGCTCACATCACCGTGAAGAACGCAGAAAGAATGCGATATGCAATGTGAATTGCAGAACCACGAATCATCGGATCTTTGAACGCGACTAGCGCTAGTTTACTAGCATACTTGTTTCAGTGTGCGCAACCAAATAAACAATAAAAATGTGAGAGAAGTTCTCTCATGAAATATATGCTCCTGCAGCAGTCACCATAATTTGTGAACTTCAGTAAAGAATCATTTCTTATTTGCACCTGACATCAAGTAAGATCACTC
gb|KT119889.1| Lobosphaera sp. K-1 internal transcribed spacer 1 partial sequence; 5.8S ribosomal RNA gene and internal transcribed spacer 2 complete sequence; and 28S ribosomal RNA gene partial sequence		314.5	94.5	37	Chlorophyta	GTCGGCTGCTTCTTGTGGCCGAGTCGGCTGAAGCTCAGAGGCCGGAGCCAGCGCCCATTCCACCGGGCATCAACTAGGTGGGTGGCCTTCGGGCTGCGAAGCCGTTGATGGCCGGGGGACTTGCTGGGGGCCTGCAGGAACACCGCCCCCCGATAGGAGGGCTGGTGGCGACTCACCTTTCGACCTGAGATCAGGCAAGAACACCC
gb|KC821758.1| Elaeagnus angustifolia var. orientalis isolate 971 5.8S ribosomal RNA gene partial sequence; internal transcribed spacer 2 complete sequence; and 28S ribosomal RNA gene partial sequence		349	97	36	Streptophyta	CCGCGAGCCTCGTCTCGTGGCTGGTCCAAAGTCTGGTCAGTGGCGACCGGTGCCACGACAAGGGTGGTCGTCGAACCTTCGGTCCCCCGTCGTGGGTTCCGGTCGTGCATGATGCAGGGACCCCGAAGCATCCGGTAAAGGATGCTTTCGATGCGACCCCAGGTCAGGCGGGGCTACCCGCTGAATTTAAGCATATCAATAAGCGGAGGAA
gb|KX167558.1| Astragalus danicus voucher RBGE181 5.8S ribosomal RNA gene partial sequence; internal transcribed spacer 2 complete sequence; and 28S ribosomal RNA gene partial sequence		405	98	35	Streptophyta	ATCGTTGCCCGATGCCTATTGCAGTGCAGTAGGAATTTCTAGGGCGAATGATGGCTTCCCGTGAGCGTTGTGGCCTGGCGGTTGGTTGAAAATCGAGTCCTTGGTAGGGTGTGCCATGATAGATGGTGCTCGAGTTAGCACGATACCGATCATGTGCATGCCCCCAAAATATGGCCTCTATGACCCACACGCGTCTTTTGACGCTCATGACGAGACCTCAGGTCAGGCGGGGCTACCC
gb|AH013853.2| Calystegia sepium voucher Carine M.A. 303 UK (BM) 18S ribosomal RNA gene partial sequence; internal transcribed spacer 1 complete sequence; 5.8S ribosomal RNA genes partial sequence; internal transcribed spacer 2 complete sequence; and 26S ribosomal RNA gene partial sequence		298.333	95.6667	33	Streptophyta	CCTTGTTGTCACGCAACAGCGCACCCAGTTCATTAGGGTGCGGACTATGGCCTCCCGTGCTCCGCCCCGGTGCGTGGTTTGCCCAAATGCGAGTTCCTGACGACGGATGTCACGGCGAGTGGTGGTCGTACCCTGCGTGCATATCGTCGCGCTGGGCCCCCGTCGGCCGCGGGACTAATGAACCTTTTTGAGCCCCTCTACCGAGTACGGCTCTTCGAACGCGACCCCAGGTCAGGCGGGACTACCC
gb|GU566275.1| Mucor fragilis strain G6 18S ribosomal RNA gene partial sequence; internal transcribed spacer 1 5.8S ribosomal RNA gene and internal transcribed spacer 2 complete sequence; and 28S ribosomal RNA gene partial sequence		497	98	33	no rank	TTGCGCTCATTTGTATTCCAATGAGCACGCCTGTTTCAGTATCAAAACAAACCCTCTATCCAACTTTTTGTTGAATAGGATGACTGAGAGTCTCTTGATTTATTTTAATCTTGAACCTCTTGAAATGTACAAAGGCCTGATCTTGTTTGAATGCCTGAACTTTTTTTTAATATAAAGAGAAGCTCTTGCGATAAAACTGTGCTGGGGCCTCCCAAATAACACTTCTTTAAATTTGATCTGAAATCAGGTGGGATTACCCGCTGAACTTAAGCATATCAATAAGCGGAGGA
gb|KX167641.1| Arnoseris minima voucher NMW7224 5.8S ribosomal RNA gene partial sequence; internal transcribed spacer 2 complete sequence; and 28S ribosomal RNA gene partial sequence		304.5	92.5	33	Streptophyta	GGTGCGGTTGGCCGAAACGGGAGTCACCGTCGGGGGACGCACGGCTAGTGGTGGTTGAATAGACACTCGTCCGGTGTTGTGCGTCGTAAGCTGTGAGGGAGGCCCTTGTTGAAGACCCCAACGTGTCGTCTTGCGACGACGCTTCGACCGCGACCCCAGGTCAGGCGGGATTACCCGCTGAGTTTAAGCATATCAATAAGCGGAGGAA
gb|KJ710465.1| Coniella fragariae culture-collection CBS:198.82 18S ribosomal RNA gene partial sequence; internal transcribed spacer 1 5.8S ribosomal RNA gene and internal transcribed spacer 2 complete sequence; and 28S ribosomal RNA gene partial sequence		480	99	32	Ascomycota	AATCTTTGAACGCACATTGCGCCCGCTGGAATTCCAGCGGGCATGCCTGTTCGAGCGTCATTTCACCCCTCAAGCTTTGCTTGGTGTTGGGGCACTACCAGTAAAACGGTAGGCCCTGAAATTCAGTGGCGGGCTCGCTAAGACTCTGAGCGTAGTAGTTTACCACCTCGCTTTGGAAGGATTAGCGGTGCTCTTGCCGTAAAACCCCCAACTTTTGAAAATTTGACCTCGGATCAGGTAGGAATACCCGCTGAGTTTAAGCATATCAATAAGCGGAGGAA
gb|KT121443.1| Polaribacter sp. AG12 16S ribosomal RNA gene partial sequence		529	99	32	Bacteroidetes	TAACTCCGTGCCAGCAGCCGCGGTAATACGGAGGGTGCAAGCGTTATCCGGAATCATTGGGTTTAAAGGGTCCGCAGGCGGTCAATTAAGTCAGAGGTGAAATCCCATAGCTTAACTATGGAACTGCCTTTGATACTGGTTGACTTGAGTTATACGGAAGTAGATAGAATGTGTAGTGTAGCGGTGAAATGCATAGATATTACACAGAATACCGATTGCGAAGGCAGTCTACTACGTATATACTGACGCTCATGGACGAAAGCGTGGGGAGCGAACAGGATTAGATACCCGTGTAGTC
gb|KT695239.1| Symphyotrichum novae-angliae voucher BIOUG24048-F10 internal transcribed spacer 2 partial sequence		347	96	32	Streptophyta	ACTCTGTTTTTGGGATGATTGGTTTGGGGAGGATATTGGCCTTCCCGTTTTTCACCGAGCGGTTGGGCAAAAAATGGGTCCCTTTTGACAGGAACGCGACTAGTGGTGGTTGATAAAACCCAGAATTCTGTTGTGTGTCTTGTCAAGATGGTGCATCTTAATAGGCCCAACGCGTTGTCATGACGCTTCGACCGCGACCCCAGGTCAGGCGGGACTACCC
gb|KJ139654.1| Uncultured Flavobacteriaceae bacterium isolate DGGE gel band 9.DAY14 16S ribosomal RNA gene partial sequence		509	99	31	Bacteroidetes	CAGCAGTCGCGGTAATACGGAGGGTCCGAGCGTTATCCGGAATTATTGGGTTTAAAGGGTCCGTAGGCGGATGATTAAGTCAGGGGTGAAAGTTTGCAGCTCAACTGTAAAATTGCCTTTGATACTGGTCATCTTGAGTTGTATTGAAGTAGGCGGAATATGTAGTGTAGCGGTGAAATGCATAGATATTACATAGAACACCAATTGCGAAGGCAGCTTACTAAGTACTAACTGACGCTGATGGACGAAAGCGTGGGTAGCGAACAGGATTAGATACCCCAGTAGTC
gb|KX165868.1| Foeniculum vulgare voucher NMW4089 5.8S ribosomal RNA gene partial sequence; internal transcribed spacer 2 complete sequence; and 28S ribosomal RNA gene partial sequence		311	99	31	Streptophyta	TTCGGTAGGTGAACCGGCGGAAGGATCATTGTCGAAACCTGCCTAGCAGAACGACCCGAGAACTAGTGTCAAAGCGGGGGACGTCGTGACATCGGTGGTTGTAAAATACCCTCTTGACTTGTCGCACGAATCCGCGTCATCTTAGTGAGCTCTAGGACCCTTGGGCGCTACACAATCTGTTCGCCCTAACTGTGACCCCAGGTCAGGCGGGACTACCCGCTGAATTTAAGCATATCAATAAGCGGAGGAA
gb|AF450203.1| Lotus benthamii internal transcribed spacer 1 5.8S ribosomal RNA gene and internal transcribed spacer 2 complete sequence		257	99	30	Streptophyta	TTCCGTAGGTGAACCTGCGGAAGGATCATTGTCGTATCCTTAACAAACAAACCAACGCGCGAACCTGTTTGACTATTTGGGCAGGCCTTGGGGTGTATTCCACCTCAACCTCCCAAGTCAGGGGTGGGGCACAACGTGTTTGTGTCTCTACTCTTGATAAATAACAAACCCCGGCGCTGAATGATGAGACCTCAGGTCAGGCGGGGCTACCCGCTGAATTTAAGCATATCAATAAGCGGAGGAA
gb|KP338145.1| Glycyrrhiza lepidota 18S ribosomal RNA gene partial sequence; internal transcribed spacer 1 and 5.8S ribosomal RNA gene complete sequence; and internal transcribed spacer 2 partial sequence		367	99	30	Streptophyta	CGGTACTTTGGTTGTGCAGGGTGAATGTTGGCTGCCCGTGAGCATCGCTGCCTCACGGTTGGCTCAAAACCGAGTCCATGGTAGGGTGTGGCATATGATCGATGGGTGGATGAGTGACGCTCGAGACCAATCGTGTGTGACTCCACTGAGTTTGGGCTCTGTAACCAATAGGCGTCTTTGAACGCTCGTGATGAGACCTCAGGTCAGGCGGGGCTACCC
gb|KR300221.1| Uncultured bacterium clone angs2955 16S ribosomal RNA gene partial sequence		464	97	30	no rank	GCGGTGGCACGTAGGCAGCAGGCGTTGTCCGGAGTGAGTGGGCGTAAAGAGCTCGTCGGCGGTTCAGTAAGTCGGGGGTGAAAACTCTGGGCTCAACCCAGAGACGCCACCCGATACTGCTGTGACTAGAGTGCGGTAGGGGAGCGGGGAATTCCTAGTGTAGCGGTGAAATGCGCAGATATCAGGAGGAACACCAGTGGCGAAGGCGCCGCTCTGGGCCGTAACTGACGCTGAGGAGCGAAAGCATGGGTAGCAAACAGGATTAGATACCCTGGTAGTC
gb|KF817383.1| Uncultured bacterium clone BL_Jun2011_20m_H3 16S ribosomal RNA gene partial sequence		497	99	29	no rank	AGCCGCGGTAATACGGAAGGGCCTAGCGTTGTTCGGAATTACTGAGCGTAAAGCGCATGTAGGCGGAACAAAAAGTTAGAAGTGAAATCCCTGGGCTCAACCTAGGAATGGCTTTTAAAACTTTTGTTCTGGAATTCAGGAGAGGAAAATGGAATTTCCAGTGTAGAGGTGAAATTCGTAGATATTGGAAGGAACACCAGTGGCGAAGGCGATTTTCTGGACTGATATTGACGCTGAGATGCGAAGGCATGGGTAGCAAACGGGATTAGATACCCCAGTAGTC
emb|Z68702.1| T.usneae (UBT-87.019A1) 5.8S 18S and 26S rRNA genes		358	91	28	Chlorophyta	GGCGTCGGCTACTACCCTCAACTAAACTTTCATGGGTATCCAGGGGGAAGGCAGTTGGAACTGGCCGTCCGGTTGATCTTTGGGTTGCCGGTCAGCTGAAATACAATCACGCCTTGTGGGCTCCTTTCCTTTCTGGGAAAGGCGAGTTCCGATTTGGTAGGTGACCTTTGCCGGTTGCATACCTTAGATGCTCGCTACGCCTTTCATCGGCCGTGTGCAGGACGCCTTTTGGCTTTCGACCTGAGGTCAGGCAAGAACACCC
gb|AY237880.1| Dupontia fisheri c14 00-8-14 18S ribosomal RNA gene partial sequence; internal transcribed spacer 1 5.8S ribosomal RNA gene and internal transcribed spacer 2 complete sequence; and 26S ribosomal RNA gene partial sequence		293	93	28	Streptophyta	GGTGTTTGGCTCCCCGTGCTGCAAGGCGCGGTGGGCCGAAGGTTGGGCTGCCGGCGTATCGTGTCGGACACGGCGCGTGGTGGGCGACCTCGCTTTACTTACCGCAGTGCATCCGGCATGTAGCCGACGTTATGGCCTTGATTGACCCTATAAATGGAGCGCATGACGCTTCGACCGTGACCCCAGGTCAGGCGGGGCTACCC
gb|KT291121.1| Fungal endophyte strain WI-8-B clone L143 internal transcribed spacer 1 partial sequence; 5.8S ribosomal RNA gene and internal transcribed spacer 2 complete sequence; and 28S ribosomal RNA gene partial sequence		407	98	27	no rank	CCGGGCGTCATTGCGGCCCTCAAGCCCGGCTGGTGTGTTGGGCCCCGTCCTCCGATCTCCGGGGGACGGGCCCGAAAGGCAGCGGCGGCACCGCATCCGGTCCTCGAGCGTATGGGGCTTTGTCACCCGCTCTGTAGGCCCGGCCGGCGCTTGCCGATCAACCCAAATTTTTATCCAGGTTGACCTCGGATCAGGTAGGGATACCCGCTGAATTTAAGCATATCAATAAGCGGAGGAA
gb|KX167893.1| Salix herbacea voucher NMW5065 5.8S ribosomal RNA gene partial sequence; internal transcribed spacer 2 complete sequence; and 28S ribosomal RNA gene partial sequence		313	87	27	Streptophyta	CCCCTAGGCTCACGAGGGCAGGGGCGGATACTGGTCGCCCTCGCGCTCCTGCCCATGGTTTGCCTAAAAGTGGGTCCTGGATGACAGTCGCCACGACAAGCAGTGGTTGAAAGACCCTTGGACATGGTTCTGTGCGTGCTTGTCACCCCCTGGACCTCCCGGACCCCCGAGCAATGACTTTCAAGGATGCTCTCATTCTAACCCTAGGTTAGGTGGGACTACCTGCTGAGTTTAAGCATATCAATAAGCGGAGGAA
gb|FJ554262.1| Oxytrichidae environmental sample clone LTSP_EUKA_P6B15 18S ribosomal RNA 18S-25/28S ribosomal RNA intergenic spacer partial sequence		318	88	26	no rank	CCAGCCAGCATGGTTGTTTCAGTTTCTTGTTGTCTCCTCACCCAAAACGTAATGCGAGAGATACCCTTCTCTTTCCAAGCATGAAAGCACTCTGCGCTCTGCGAGCGGCTTCTTGACTAGTTCAGGGGTCGCACTCAATGCAGCAGTCACATTTCTCACAATGTGAACTCATTGAGAGTAGAGTCAGCGCAGCTAGTCTGCAAGTGCTTAGAGCCCCAAACTCTTCATGTATCTGAAATCAAGCAGGACCACCC
gb|KC174273.1| Crataegus punctata voucher s.n. (23 18) (TRT) haplotype H2 5.8S ribosomal RNA gene partial sequence; internal transcribed spacer 2 complete sequence; and 26S ribosomal RNA gene partial sequence		261	98.5	26	Streptophyta	AACGACTCTCGGCAACGGAGATCGCGGCTCTCGCATCGATGACGAACGCCACGACAATCGGTGGTTGTCAGACCGCGGTTGCCTGTTGTGCGCCTTCGTCGCGCTCCGGGCGGCTCGCGACCCCATTAACGGCCCTGCTTCGGCGGAGCTCTTCAACGCGACCCCAGGTCAGGCGGGGTTACCCGATGAGTTTAAGCATATCAATAAGCGGAGGAA
gb|KF817296.1| Uncultured bacterium clone BL_Jun2011_2 5m_E1 16S ribosomal RNA gene partial sequence		499	98	26	no rank	GTGCCAGCAGCCGCGGTAATACTAAGGGACCTAGCGTAGTTCTGAAGTACTGGGCTTAAAGAGTTCGTAGGTGGTTGAAAAAGTTGGTGGTGAAATCCCAGAGCTTAACTCTGGAACTGCCATCAAAACTTTTCAGCTAGAGTATGATAGAGGAAAGCAGAATTTCTAGTGTAGAGGTGAAATTCGTAGATATTGAAAGAATACCAATTGCGAAGGCAGCTTTCTGGATCATTACTGACACTGAGGAACGAAAGCATGGGTAGCGAAGAGGATTAGATACCCCAGTAGTC
gb|KR077723.1| Uncultured bacterium clone M95 16S ribosomal RNA gene partial sequence		466	98	26	no rank	ATACGGGGGGGGTTAGCGTTGTTCGGAATTCCCGGGCGTAACGCGCACGGAGGCGGATCAGAAAGTTAGGGGTGAAATCCCGGGGCTCAACCTCGGAACTGCCTCTAAAACTCCTGGTCTAGAGTTCGAGAGAGGTGAGTGGAATTCCAAGTGTAGAGGTGAAATTCGTAGATATTTGGAGGAACACCAGTGGCGAAGGCGGCTCACTGGCTCGATACTGACGCTGAGGTGCGAAAGTGTGGGGAGCAAACAGGATTAGATACCCTTGTAGTC
gb|KX147519.1| Croton californicus isolate CRCA9con 18S ribosomal RNA gene partial sequence; internal transcribed spacer 1 5.8S ribosomal RNA gene and internal transcribed spacer 2 complete sequence; and 28S ribosomal RNA gene partial sequence		295	94	26	Streptophyta	TGGCCTCCCGTGCGTTTAGTCTCGCGGTTGGCAGAAAATGATCGTCCGAGGCTGCGAATGCCGAGACAATCGGTGGTTGAAAGACCCTCGGGCATAGTTGCGCACGTATGCTTTTGGATAAATAGACCCTGTTGCGTCCTGTGTGGCACGCTCACATCGCGACCCCAGGTCAGGCGGGATTACCCGCTGAGTTTAAGCATATCAATAAGCGGAGGAA
gb|AY730066.1| Ficus drupacea isolate FDR-8 18S ribosomal RNA gene partial sequence; internal transcribed spacer 1 5.8S ribosomal RNA gene and internal transcribed spacer 2 complete sequence; and 28S ribosomal RNA gene partial sequence		370	94	25	Streptophyta	GTGCCGGGCCGGGGGGAGCGGAAGACGGCCGCGCGTGCTCGCGCTTCGACGCGCGGTGGGTCCAAAAATCGAGTCCCCTGTCACGTCGTCTTGGCAACAGGTAGTCGATCATTCGGTGCCACGGCCATGCGCGTCGTGCACAGATCGGGGACTCCGACAGACCCCAGTGCGCCCGTCACGGGTGCCTCCAACGCGACCCCAGGTCAGGCGGGGCTACCCGCTGAATTTAAGCATATCAATAAGCGGAGGAA
gb|FJ744872.1| Uncultured Flavobacterium sp. clone SHWH_night1_16S_643 16S ribosomal RNA gene partial sequence		477	98	25	Bacteroidetes	GCGGTAATACGGAGGATCCAAGCGTTGTCCGGATTTATTGGGTTTAAAGGGTGCGTAGGCGGTTTTTTAAGTCAGAGGTGAAATCCTGCAGCTCAACTGTAGCATTGCCTTTGATACTGAAAGACTTGAGTTATTGTGAAGTAGTTAGAATGTGTAGTGTAGCGGTGAAATGCATAGATATTACACAGAATACCGATTGCGAAAGCAGATTACTAATAATATACTGACGCTCAGGGACGAAAGCGTGGGTAGCGAACAGGATTAGATACCCGAGTAGTC
gb|KM493037.1| Uncultured fungus clone 454_95 5.8S ribosomal RNA gene partial sequence; internal transcribed spacer 2 complete sequence; and 28S ribosomal RNA gene partial sequence		297	87	25	no rank	CATGTTTGTTTCAGTGTCTTCTTTCCTCATCCCCCCAATCTTAATGCGAGAGATACCCTTCTCTTGCCAAGTACGAAAGCACTCTGCGCTCTGCGAGCGGCTTCTTGACTAGTTCAGGGGTCGCACTCAATGCAGCCGTCACATTTCTCACAATGTGAACTCATTGAGAGTAGAGTCAGCGCAGCTAGTCTGCAAGTGCTTAGAGCCCCAAACTCTTCATGTATCTGAAATCAAGCAGGACCACCC
gb|KR077361.1| Uncultured bacterium clone S46 16S ribosomal RNA gene partial sequence		446	99	25	no rank	CGGAATTATTGGGCGTAAAGCGTCCGCAGGCGGCCCTTCAAGTCTGCTGTTAAAAAGTGGAGCTTAACTCCATCATGGCAGTGGAAACTGTTGGGCTTGAGTGTGGTAGGGGCAGAGGGAATTCCCGGTGTAGCGGTGAAATGCGTAGATATCGGGAAGAACACCAGTGGCGAAGGCGCTCTGCTGGGCCATCACTGACGCTCATGGACGAAAGCCAGGGGAGCGAAAGGGATTAGATACCCGTGTAGTC
gb|KR077694.1| Uncultured bacterium clone M81 16S ribosomal RNA gene partial sequence		470	98	25	no rank	TAATACGGAGGATCCAAGCTGTATCCGGATTCATTGGGTTTAAAGGGGCCGTAGGCGGGTCTTTAAGTCAGTGGTTAAAGCCGACAGCTCAACTGTCGAACTGCCATTGATACTGGAGACCTTGAGTACAAATGAAGTAGGCGGAATGAGTCATGTAGCGGTGAAATGCATAGATATGACTCAGAACACCGATTGCGAAGGCAGCTTACTAACATGTAACTGACGCTGAGGGACGAAAGCGTGGGGAGCGAACAGGATTAGATACCCCAGTAGTC
gb|AF473613.1| Rafinesquia neomexicana clone RNEO internal transcribed spacer 1 and 5.8S ribosomal RNA gene complete sequence; and internal transcribed spacer 2 partial sequence		322	98	24	Streptophyta	TTCCGTAGGTGAACCTGCGGAAGGATCATTGTCGACCCCTGCAAAAGCAGAACGACCCGTGACCATGTACCCACAATTGGGAGTCGGGTATATTGGCATAGTCCTTCATTCCCGCCTCCCTGTCGGCGTACGTCGATGGTGCCTAATTCAGGTTGCCATTGATGTCATGTTGGCACTCTAACAAACCCCGGCACGGCATGTGCCAAGGAAAACGATATATCGACCGCGACCCCAGGTCAGGCGGGACTACCCGCTGAATTTAAGCATATCAATAAGCGGAGGAA
gb|JF980309.1| Quercus serrata isolate P161 18S ribosomal RNA gene partial sequence; internal transcribed spacer 1 5.8S ribosomal RNA gene and internal transcribed spacer 2 complete sequence; and 26S ribosomal RNA gene partial sequence		300	92	24	Streptophyta	GAGGGCGGGGCGGATACTGGTCTCCCGCGCGCGCCCGCCCGTGGTTGGCCTAAAAGGGAGTCCTCGGCGACGAGCGCCACGACAATCGGTGGTTTGTTTACCCTCGTTCCTCGTCGTGCGTGCCCCGTCGCCCGAACGCGCTCCTGCGACCCTCACGCGTCGCCTCGGCGGCGCTCCCAACGCGACCCCAGGTCAGGCGGGACTACCC
gb|JN985904.1| Balantidium coli isolate YS-1 internal transcribed spacer 1 partial sequence; 5.8S ribosomal RNA gene complete sequence; and internal transcribed spacer 2 partial sequence		343	90	24	no rank	CTTGGCTCCCATATCGGTGAAGAACGCAGCAAGAATGCGATATGCAATGTGAATTGCAGAACCATGAATCATCGGATATTCGAACGCAACTGGCACTGGCTCTACCAGTATACTTGTTTCAGTGTGCTTAACCACACAACCAAACTTAATGTAAGAGATCACCTCTTATCAAATGAATGCTTACTGTAGCAGTCACAACTCTTTGTGAATCACCGTGAGACCTCTACTTGCACCTGAGATCAAGTAAGATGACCC
gb|KX167124.1| Silene gallica voucher NMW724 5.8S ribosomal RNA gene partial sequence; internal transcribed spacer 2 complete sequence; and 28S ribosomal RNA gene partial sequence		428	99	23	Streptophyta	GAGGATGGTTTCCCGTGACTCACCGGTCGCGGCTAGCCTAAAATTGGAGCCCTCGGCATTGGGATGTCGCGGCGATAGGTGGTGAACAAGGCCTCGGCCAAGCAAGCAACCCGTCGCGCGTCGCTGTGCCAATGTGAGCTCGGAGGACCCTTTGGTGTTGTCTTAGGGCAACCAAACCGTTGCGACCCCAGGTCAGGCGGGGCTACCCGCTGAATTTAAGCATATCAATAAGCGGAGGAA
ref|XM_015803847.1| Leptomonas pyrrhocoris hypothetical protein mRNA		430	95.5	23	no rank	GGGGGGGGGGGGGGGGGGGGGGGGGGGGGGGGGGGTGGGGGGGGGGGAGGGGGGTGGGGGGGGGGGTGGGGGGGGGGGGTGGTGGGGGGGGGTGGGGGGGGGGGGTGGGGGGGGGGGGGGGGGGGGGGGGGGGGGGGGTGGGGGGGGGGGGGGGGGGTGGGGGGGGGGGGGGGGGGGGGGGGGGGGGGGGGGGGGGGGGGGGGGGGGGGGGGGGGGGGGGGGGGGGGGGGGGGGGGGGGGGGGGGGGGGGGGTGAGGGTGGGGTGGGAGGGGAGGAA
emb|HG937122.1| Uncultured Preussia genomic DNA containing 18S rRNA gene ITS1 5.8S rRNA gene ITS2 and 28S rRNA gene clone 09J10C94 (SMOTU242)		477	98	22	Ascomycota	GAATCATCGAATCTTTGAACGCACATTGCGCCCTTTGGGAGTCCTTCGGGCATGCCTGTTCGAGCGTCATTTAAACCTTCAAGCTAAGCTTGGTGTTGGGTGACTGTCCGCGTCACTGCGGACTCGCCTCAAAATTATTGACGGCCGGTACATTGGCTTCGAGCGCAGCAGAAACGCGAACTCGGGCCCGTCGTATTGGCTCCCAGAAGCTATCTTCACAATTTTGACCTCGGATCAGGTAGGGATACCCGCTGAGTTTAAGCATATCAATAAGCGGAGGAA
gb|AF159646.1| Uncultured marine eubacterium HstpL20 16S ribosomal RNA gene partial sequence		399	98	22	no rank	GGGTGCGCAGGCGGATGGATGTGGCAGGTGTGAAATCTCGGGGCTCAACCTCGAAACTGCGCCTGAAACTGTTCATCTAGAGTATTGGAGGGGTAAGCGGAATGTCCGGAGTAGCGGTGAAATGCGTAGATATCGGAAGGAACACCAATGGCGAAGGCAGCTTACTGGACAATAACTGACGCTCAGGCACGAAAGCATGGGTAGCGAAAGGGATTAGATACCCCTGTAGTC
gb|KF972715.1| Uncultured bacterium clone E12-40 16S ribosomal RNA gene partial sequence		448	99	22	no rank	GTTATCCGGATTTACTTGGTTTAAAGGGTGCGTAGGCGGCTTATTAAGTCATAGGTGAAAGGCATCGGCTTAACCGATGGATTGCCTGTGATACTGGTGAGCTTGAATTGGGTTGAGGTTGGCGGAATGTGACATGTAGCGGTGAAATGCATAGATATGTCATAGAACATCGATTGCGAAGGCAGCTGACTGGACCTTGATTGACGCTGCGGCACGAAAGCGTGGGTAGCGAACAGGATTAGATACCCTTGTAGTC
gb|KR077467.1| Uncultured bacterium clone sl89 16S ribosomal RNA gene partial sequence		452	99	22	no rank	GCGTTAAGCGGAAGTACTGGGCGTAAAGCGCGCGTAGGCGGCTAAGTCAGTCAGAAGTGAAAGCCCCGGGCTCAACCTGGGAATTGCTTTTGATACTGCTTAGCTAGAGTTTGGTAGAGGATAGTGGAATTCCAGGTGTAGCGGTGAAATGCGTAGATATCTGGAGGAACATCAGTGGCGAAGGCGACTGTCTGGACCAAAACTGACGCTGAGGTGCGAAAGCGTGGGTAGCAAACAGGATTAGATACCCTAGTAGTC
gb|KX147541.1| Brassica sp. ZOOMUST 18S ribosomal RNA gene partial sequence; internal transcribed spacer 1 5.8S ribosomal RNA gene and internal transcribed spacer 2 complete sequence; and 28S ribosomal RNA gene partial sequence		302	91.5	22	Streptophyta	CCAAATCGTTGTCCCCCTATCTGCTCGAGGATATGGAACGGAAGCTGATCTCCCATGTGTTACCGCACCCGGTTGGCCAACATCCGAGCTAAGGACGCCAGGAGCATGTTGACATGCGGTGGTGAAGTCAATTCTCGTCATATAGTCAGATGTTCTGGTCTAAAAGCTCTTGATGACCCAAAGTCTTCAACGCGACCCCTGGTCAGGCGGGATCACCC
gb|KX167064.1| Gastridium ventricosum voucher NMW3266 5.8S ribosomal RNA gene partial sequence; internal transcribed spacer 2 complete sequence; and 28S ribosomal RNA gene partial sequence		280	89	22	Streptophyta	GTCACGCAAGTGGCGGTGCGACGAAGATATGGCTGCCAGCGCATCGTGCCGGACACAGCGCATGGTGAGTGACCTTGCTTTACTTACCGCAGTGTGCCGACGCGTAGCCGGCATGATGGCCTCGTAGACCCTTTGAACGGTGCATAAGACGCTCCGACCGTGACCCCAGGTTAGGCGGGACTACCCGCTGAATTTAAGCATATCAATAAGCGGAGGAA
gb|AF356014.1| Uncultured bacterium clone RO23 16S ribosomal RNA gene partial sequence		414	98	21	no rank	GGGCGTAAGTAGGTCGTAGGCGGTTTGTCCCGTCTGCTGTGAAAATCCAAGGCTCAACCTTGGACTTGCAGTGGGTACGGGCAGGCTAGAGTGCGGTAGGGGAGATGGGAATTCCTGGTGTAGCGGTGGAATGCGCAGATATCAGGAGGAACACCAATGGCGAAGGCACATCTCTGGGCCGTAACTGACTCTGAGGAGCGAAAGCGTGGGGAGCGAACAGGATTAGATACCCTGGTAGTC
gb|HQ189723.1| Uncultured phototrophic eukaryote clone 40B10 16S ribosomal RNA gene partial sequence; chloroplast		479	98	21	no rank	CGCGGTAAGACGGAGGATGCAAGTGTTATCCGGAATTACTGGGCGTAAAGCGTCTGTAGGTGGTTTGATAAGTCAACTGTTAAATCTTGAGGCTCAACCTCAAACCCGCAGTCGAAACTATTCGACTAGAGTATAGTAGGGGTAAAGGGAATTTCCAGTGGAGCGGTGAAATGCGTAGAGATTGGAAAGAACACCGATGGCGAAGGCAATTTACTGGGCTATCACTAACACTGAGAGACGAAAGCTAGGGTAGCAAATGGGATTAGATACCCTGGTAGTC
gb|JQ271643.1| Allovahlkampfia sp. PKD 2011a strain 4165 internal transcribed spacer 1 partial sequence; 5.8S ribosomal RNA gene complete sequence; and internal transcribed spacer 2 partial sequence		390	94	21	no rank	CTCTTGTATCGATGAAGAACGCAGTGAAAGGCGAAACGTAATGTGAATCGCAACTAACGGTGAATCATCGAATCTTTGAACGCAGGCCGCGCCTTGCATACCACTCGTGTTATCGCAAGGCATTTACGTATGAGTGTCAGCCTAATATTCTTTAGGTTTAATGGTATTTTGTGTACTATTAAATGCATTATGCGAGTATCATTTTGATACACGCGATTAACAAACTTAATGTCTGGCCTCATATGTGAAAGATTACCC
gb|KF454133.1| Rosa laxa voucher 4-x-y-7-1 5.8S ribosomal RNA gene partial sequence; internal transcribed spacer 2 complete sequence; and 28S ribosomal RNA gene partial sequence		435	99	21	Streptophyta	CCCCGCGGGAGTTGGATGGGACGGATGATGGCCTCCCGTGTGCTCAGTAACGCGGTTGGCATAAATACCAAGTCGTCGGCGACCAACGCCACGACAATCGGTGGTTGTCAAACCTCGGTTTCCTGTCGTGCGCGCGTGTTGATCGAGTGCTTTCTTAAACAAGGCGTGTCGATCCGTCGATGCTTTCAACGCGACCCCAGGTCAGGCGGGGTTACCCGCTGAATTTAAGCATATCAATAAGCGGAGGAA
emb|HF558706.1| Uncultured bacterium partial 16S rRNA gene clone 3A3_B1		435	98	20	no rank	TGTTCTGAATTACTGGGCGTAAAGCGCGCGTCGGCGGATTGGAAAGTTGGATGTGAAATCCCAGGGCTCAACCTTGGAACTGCCTTCAAAACTTCCAGTCTGGAGTTCGAGAGAGGTGAGTGGAATTCCGAGTGTAGAGGTGAAATTCGTAGATATTCGGAGGAACACCAGTGGCGAAGGCGGCTCACTGGCTCGATACTGACGCTGAGGTGCGAAAGCGTGGGGAGCAAACAGGATTAGATACCCCAGTAGTC
gb|EU801556.1| Uncultured bacterium clone 3C002878 16S ribosomal RNA gene partial sequence		495	99	20	no rank	CGCGGTAATACGAAGGGACATAGCGTAGTTCGGAATTACTGGGCGTAAAGAGTATGTAGGCGGCTAGATAAGTTAATTGTGAAAGCCCAAAGCTTAACTTTGGAATTGCAATTAAAACTATTTAGCTAGAGTATGATAGAGGAAAGCGGAATACATAGTGTAGAGGTGAAATTCGTAGATATTATGTAGAACACCAGTTGCGAAGGCGGCTTTCTGGATCATTACTGACGCTGAGATACGAAAGTATGGGTAGCGAAGAGGATTAGATTACCCTGGTAGTC
gb|KR077748.1| Uncultured bacterium clone M26 16S ribosomal RNA gene partial sequence		430	98	20	no rank	GCCGGATTTATTGGGCGTAAAGAGCTCGTAGGCGGTTAGGCACGTCGGATGTGAAAGCCCAGTGCTTAACACTGGGCCTGCATTCGATACGGGCTGACTAGAGTGTTGTAGGGGAGACTGGAACTCCTGGTGTAGCGGTGAAATGCGCAGATATCAGGAAGAACACCGGTGGCGAAGGCGGGTCTCTGGGCAACTACTGACGCTGAGGGGCGAAAGCGTGGGGAGCGAACAGGATTAGATACCCGGGTAGTC
gb|JN838377.1| Uncultured bacterium clone F03_60x-C2_0239ISNP001F_P7 16S ribosomal RNA gene partial sequence		466	98	19	no rank	ACGGAGGGTGCAAGCGTTGGTCGGAATTATTGGGCGTAAAGTGCATGTAGGCGGTCTGTTAAGTCTGGGGTGAAAGCCCGGGGCTCAACCCCGGAAGTGCATTGGATACTGGCAGACTTGAGTATGGGAGAGGAAAGTGGAATTCCGAGTGTAGGAGTGAAATCCGTAGATATTCGGAGGAACACCAGTGGCGAAGGCGGCTTTCTGGACCAATACTGACGCTGAGATGCGAAAGCGTGGGGAGCGAACAGGATTAGATACCCGTGTAGTC
gb|KP988767.1| Uncultured Verrucomicrobiaceae bacterium clone MESOT04 16S ribosomal RNA gene partial sequence		466	99	19	Verrucomicrobia	CAAGCGTTGTTCGGAATCACTGGGCGTAAAGCGTGTGTAGGCTGCGCGGAAAGTCAAATGTGAAAGCCCGGGGCTCAACCTCGGAACTGCATTCGATACTCCCGTGCTAGAGTAATGGAGAGGTAAGTGGAATTCCTGGTGTAGCAGTGAAATGCGTGGATATCAGGAGGAACATCAATGGCGAAGGCAACTTACTGGACATTTACTGACGCTCAGACACGAAGGCTAGGGTAGCGAAAGGGATTAGATACCCTTGTAGTC
gb|KR077581.1| Uncultured bacterium clone sm53 16S ribosomal RNA gene partial sequence		480	99	19	no rank	AATACGAAAGGTGCAAGCGTTAATCGGAATTACGGGGCGTAAAGCGCGCGTAGGCGGCTTGGTAAGTTGGATGTGAAAGCCCCGGGCTCAACCTGGGAACTGCATCCAAAACTGCCAAGCTAGAGTATGGTAGAGGATGGCGGAATTTCCTGTGTAGCGGTGAAATGCGTAGATATAGGAAGGAACATCAGTGGCGAAGGCGGCCATCTGGACCAATACTGACGCTGAGGTGCGAAAGCGTGGGGAGCAAACAGGATTAGATACCCCGGTAGTC
emb|HG670306.1| Triticum aestivum chromosome 3B genomic scaffold cultivar Chinese Spring		313	92	18	Streptophyta	GAGGAAGAAGAGGAAGAGGAGGAAGAAGAAGAAGAAGAAGAGGAAGAAGAAGAAGAAGAAGAAGAAGAAGAAGAAGAAGAAGAAGAAGAAGAAGAAGAAGAAGAAGAAGAAGAAGAAGAAGAAGAAGAAGGCGAAGGAGAAGGAGAAGAAGAAGAGGAAGAGGAAGAAGAGGAAGAGGAAGAAGAGGAGGAGGAGGAAGCATATCAATAAGCGGAGGAA
gb|AF229274.1| Baileya pleniradiata internal transcribed spacer 1 5.8S ribosomal RNA gene and internal transcribed spacer 2 complete sequence		273	94	18	Streptophyta	TGCTAGGAGAGGAGATTGGTCTCCTGTGCGTGCTGCGTAGCTGGCCTAAACAGGCGTCCTTCCACGATGGGCGCACGACTAGTGGTGGTTGATAAGTCATTCGTGTCGTGCGTTATGATCCTTGAAGGCACAACTCTTAGAGTACCCCGACGTGTTGTCTGTCGATGACGCTTTGATCGCGACCCCAGGTCAGGCGGGACTACCCGCTGAACTTAAGCATATCAATAAGCGGAGGAA
gb|JN560192.1| Marah macrocarpus voucher M. Olson s.n. (MO) 18S ribosomal RNA gene partial sequence; internal transcribed spacer 1 5.8S ribosomal RNA gene and internal transcribed spacer 2 complete sequence; and 25S ribosomal RNA gene partial sequence		333	96	18	Streptophyta	ACAATCGCGCGGATGGCTTAAATTTGAGTCTTCGGCGCCGGTCGTCGTGACACTACGGTGGTTGATCCAACCTCGGTACGGCGGCACGACCTCAGTCTGCGCACCTCCTCATTACGAGCGAGCGATGACTTTTATGCTGACCCTCTGAATGTCGTCCCCAAAGACGGCGCTCTCGACGCGACCCCAGGTCAGGCGGGACTACCC
gb|JX975671.1| Oenothera odorata clone 1 internal transcribed spacer 1 partial sequence; 5.8S ribosomal RNA gene complete sequence; and internal transcribed spacer 2 partial sequence gb|JX975672.1| Oenothera odorata clone 2 internal transcribed spacer 1 partial sequence; 5.8S ribosomal RNA gene complete sequence; and internal transcribed spacer 2 partial sequence gb|JX975673.1| Oenothera odorata …		320	93	18	Streptophyta	ATGTGTGGTGATGGTTGGCGTCCCGTGCTCATGAATGGCGGCTGGTCTAAAATCGAGCAGCGTACTGATGATCTCCGAGGCACGCGGTGGTTGTTCATTCTGTGCTCGTGATGTTGCCTCGGAGCGTCNCCCACACGGAGCTCCACGACCCTAGATTCATAACGATGCGACCCCAGGTCAGGCGGGGCCACCCGCTGAATGTAAGCATATCAATAAGCGGAGGAA
gb|JX984761.1| Uncultured fungus clone FA2-O13 18S ribosomal RNA gene partial sequence; internal transcribed spacer 1 5.8S ribosomal RNA gene and internal transcribed spacer 2 complete sequence; and 28S ribosomal RNA gene partial sequence gb|JX984799.1| Uncultured fungus clone FA3-O27 18S ribosomal RNA gene partial sequence; internal transcribed spacer 1 5.8S ribosomal RNA gene and internal trans…		434	99	18	no rank	TTCCTTAGGGAATGCCTGTTCGAGCGTCATTTAAACCTTCAAGCTCAGCTGGGTGTTGGGTGACTGTCCGCCGCCTCCGGGCGGTCGGACTCGCCTCAAATTGATTGGCGGCCGGTACTTTGGCTTCGAGCGCAGCAGAAACGCGAACTCGAGGCCGTCGTCCTGGCTCCCAGAAGCTATCTTCACAATTTTGACCTCGGATCAGGTAGGGATACCCGCTGAATTTAAGCATATCAATAAGCGGAGGAA
gb|KF493803.1| Amaranthus palmeri isolate 45 18S ribosomal RNA gene partial sequence; internal transcribed spacer 1 5.8S ribosomal RNA gene and internal transcribed spacer 2 complete sequence; and 28S ribosomal RNA gene partial sequence gb|KF493837.1| Amaranthus palmeri isolate 45 18S ribosomal RNA gene partial sequence; internal transcribed spacer 1 5.8S ribosomal RNA gene and internal transcrib…		372	96	18	Streptophyta	GGGGGGGGGGGAGAGGAGGATGGTGGCCCAGGCCTCGCCGGGCGTGGATGGCCTAAAAAGGGAGCCCGCGGGGTCGAGCTGCGGCGGCGATTGGTGGTGTGCAAGGCCTAGCCTAGAATGCAATCACGTCGCACAGAGCGTGGACCTTGTGGCCTTGAGGACCCTAGAGCGTTGCCCGAGGGCGACCAACCACTGCGACCCCAGGTCAGGCGGGACTACCCGCTGAGTTTAAGCATATCAATAAGCGGAGGAA
gb|KT696467.1| Musa acuminata isolate LHP26 cultivar Lilin internal transcribed spacer 1 partial sequence; 5.8S ribosomal RNA gene complete sequence; and internal transcribed spacer 2 partial sequence		378	98	18	Streptophyta	CTCGGGGGGGGGGGGGGCGACCGCGGAGGATGGTCCCCCGTGCCGGAAGGTGCGGTTGGCCGAAGAGCGGGCCGTCGGTGGTTGTCGAACACGACGCGTGGTGGATGCCTTGTGCGAGCCGTACGTCGTGCCTTCGGGACCCGGGCGAGGCCTTCAGGACCCAAGTCGTGGTGCGAGTCGATGCCACGGACCGCGACCCCAGGTCAGGTGGGGCTACCC
gb|KU295583.1| Preussia australis strain CF285375 internal transcribed spacer 1 partial sequence; 5.8S ribosomal RNA gene and internal transcribed spacer 2 complete sequence; and 28S ribosomal RNA gene partial sequence		446	98	18	Ascomycota	CTTCGAGTCTTTGAACGCACATTGCGCCCTTTGGTGTTCCTGAGGGCATGCCTGTTCGGGCGTCATTTAAACCTTCAAGCTCAGCTTGGTGATGGGTGACGGTCCGCTGCCTCCCCCCGGGGTGCGCCGCGGACTCGCCTCAAATTTATTGGCGGCCGGTACGTTGGCTTCGAGCGCAGCAGAAACGCGTAACTCGAGGTCTCCGTGGCGGCTCCCACAAGCAACCTTCATTATTTTGACCTCGGATCAGGTAGGGATACCC
gb|KU354802.1| Fungal sp. strain EL001118 18S ribosomal RNA gene partial sequence; internal transcribed spacer 1 5.8S ribosomal RNA gene and internal transcribed spacer 2 complete sequence; and 28S ribosomal RNA gene partial sequence		365	98	18	no rank	CTGGCGGGCAGGCCTGTTCGAGGGTCATTTCAACCATCAAGCCCCCGGGCTTGTGTTGGGGAACTGCGGCTGCCGCAGGCCCTGAAAAGCAGTGGCGGGCTCACTGTCGCACCGAGCGTAGTAGCATACATCTCGCTCTGGTCGCGCCGCGGGTTCCGGCCGTTAAACCACCTTTTAACCCAAGGTTGACCTCGGATCAGGTAGGAAGACCC
gb|AF508775.1| Tetmemena pustulata 17S ribosomal RNA gene internal transcribed spacer 1 5.8S ribosomal RNA gene and internal transcribed spacer 2 complete sequence; and 26S ribosomal RNA gene partial sequence		304	88	17	no rank	TTTCCTTGTCTTTTTCTTTCCTACCCGCACTCCTACTGCGAGAGCTACCCTTCTCTTGTTCCGCATGAACTCCCTCTGTGCTCTGCGAGCTACTTCGCTTCGTCGAGGGTAGCACTCCATGCAGCAGTCACCTTGTTTACCGTGTGAACTCATTGCGCGTAGAGGCAGCGCGGTGTAACAACTGCCAGTGCTTAGTCACTCCAACTTTCTTTGTATCTGAAATCAAGCAGGATCACCC
gb|JN653538.1| Uncultured soil eukaryote clone Antarct_8_140 5.8S ribosomal RNA gene partial sequence; internal transcribed spacer 2 complete sequence; and 28S ribosomal RNA gene partial sequence		394	92	17	no rank	GGCATGCTTGTTTCAGTGTCGTGTTTTCTCCTCACCCATATCTTAATGTGAGAGATACCCTTCTCTTACCAAGTATGAAAGCACTCTGAGCTCTGCACGTGGCTTCACCTCGGTGAATCCACACTCAATGCAGCAGTCACATTTTACAATGTGAACTCATTGAGAGCAGAGGCAGTGCAGCAGCCGCTGCCAGTGCTTAGTCACGCAAACTTTCTTTGCATCTGAAATCAAGCAGGACCACCCGCTGAACTTAAGCATATCAATAAGCGGAGGAA
gb|JX862625.1| Fraxinus americana voucher Hong-Wa SN6 18S ribosomal RNA gene partial sequence; internal transcribed spacer 1 5.8S ribosomal RNA gene and internal transcribed spacer 2 complete sequence; and 26S ribosomal RNA gene partial sequence		251	99	17	Streptophyta	TTCCGTAGGTGAACCTGCGGAAGGATCATTGTCGAAACCTGCAAAGCAGACCCGCGAACCCGTTCAAAACCGTACGGGACGACATCGTGCGTTCAACGGACCTCGTTGTCCCGCGTTGGAGCCCCGTTCCGTCGACGTGCGCGTGCTTGTCGCCCCGGGACCTCCCGGACCCCCGAGCATTGGCTTTCAAGGATGCTCTCGTTGCGACCCCAGGTCAGGCGGGACTACCCGCTGAATTTAAGCATATCAATAAGCGGAGGAA
gb|KF767534.1| Helianthus annuus external transcribed spacer 18S ribosomal RNA gene internal transcribed spacer 1 5.8S ribosomal RNA gene internal transcribed spacer 2 and 26S ribosomal RNA gene complete sequence		302	99	17	Streptophyta	TCCTGCCAATTTCCTTTTGATAGGTTTTGTTCATGCTGGTGAATGTTGGCCTAAATAGGTGTCTCCTCGCGAGGGACGCACGGCTAGTGGTGGTTGATAAGACAGTCGTCTCGTGTCGTGCGTTTACTTTCTTGAGAGTAGATGCTCTTAAAGTACCCTGATGTGTTGTCTTACGACGATGCTTCGATCGCGACCCCAGGTCAGGCGGGACTACCC
gb|KR077242.1| Uncultured bacterium clone dpc122 16S ribosomal RNA gene partial sequence		423	96	17	no rank	GTTGTCCGTATTGGTTGGGCGTCAAGAGCTCGTAGGCGGTTCAGTCAGTCGGGTGTGAAAACTCTGGGCTCAACCCAGAGACGCCACCCGCTACTGCTGTGACTCGAGTGCGGTAGGGGAGCGGGGAATTCCTAGTGTAGCGGTGAAATGCGCAGATATTAGGAGGAACGCCAGTGGCGAAGGCGCCGCTCTGGGCCGTAACTGACGCTGAGGAGCGAAAGCGTGGGTAGCAAACAGGATTAGATACCCGAGTAGTC
gb|KX166438.1| Persicaria amphibia voucher NMW2923 5.8S ribosomal RNA gene partial sequence; internal transcribed spacer 2 complete sequence; and 28S ribosomal RNA gene partial sequence		360	97	17	Streptophyta	CCCCCGTGCGCCCCCCGCTCGCGGTCGGCCTAAACCCCGACCCCGTGGCCGCGAACCGCCGCGACGATTGGTGGTTTACTTGTGGCCTTGTGCCCCGAGCATCGCGTCGTGGCCTTGGCGGCCCATGGGAGCTCAAAGGACCCCGAGGAGGACCCCGTCACCCCGAGTGCCGAGGGGATCTCCTAACCGTTGCGACCCCAGGTCAGGCGGGACTACCT
emb|FM244244.1| Quercus robur subsp. robur 18S rRNA gene (partial) ITS1 5.8S rRNA gene ITS2 25S rRNA gene (partial) clone ro1226		271	90	16	Streptophyta	GGGGGCGTCGGCGGGCGGCCGAGGGCCTCCCGCGCGCCACCCTGCGCGGTTGGCACAAAGGCCGAGTCCCCGGCGACGGACGCCGCGACAATCGGTGGTTTTTTTGCCCTCGTTCCTCGTCGTGCGCGCCCCGTCGCCCGAACGCGCTCCTACGACCCTCACGCGTCGCCTCGGCGGCGCTCCCAACGCGACCCCAGGTCAGGCGGGACTACCC
emb|LM651990.1| Uncultured protist partial 16S rRNA gene clone EE3-1_G09		455	97	16	no rank	CGGAGGAAGCAAGTGTTATACGGAATCAGTGAGCGTAAAGCGTATGTAGGTGGTTTAATAAGTCAACTGTTAAATCTTGAGGCTCAACCTCTAAATCGCAGTCGAAACTATTAGACTAGAGTATAGTAGGGGTAAAGGGAATTTCCAGTGGAGCGGTGAAATGCGCAGAGATTGGAAAGAACACCGATGGCGAAGGCACTTTACTGGGCTATTACTAACACTCAGAGACGAAAGCTAGGGTAGCAAATGGGATTAGATACCCCAGTAGTC
gb|FJ792798.1| Trebouxia sp. TAE1 internal transcribed spacer 1 partial sequence; 5.8S ribosomal RNA gene and internal transcribed spacer 2 complete sequence; and 28S ribosomal RNA gene partial sequence		361	95	16	Chlorophyta	CTGGCTTTCCGGTTGTCCGATTAGGTTGCCGGTGAGCTGAAAAACATTCGCGCTGTGGAAGCTGCTTTCCCTTAAACAAGGAGAGCCGAGTTCCGATTTGGTAGGTGACCTTTGCCGGTTGCATGCCTTCGTTGCTCGCCATGGTTTCCATGATAGCGTGTGCAGGACGCCTTTTGGCTTTCGACCTGACCTCAGGCAAGAACACCCGCTGAGTTTAAGCATATCAATAA
gb|GQ916441.1| Uncultured bacterium clone PROA01S_59 16S ribosomal RNA gene partial sequence		473	99	16	no rank	GACGGAGGATGCAAGTGTTATCCGGAAGCACTGGGCGTAAAGCGTCTGTAGGTGGTTGAACAAGTCAACTGTTAAATCTTGAGGCTTAACTTCAAAATCGCAGTCGAAACTATTTGACTAGAGTATAGTAGGGGTAAAGGGAATTTCCAGTGGAGCGGTGAAATGCGTAGATATTGGAAAGAACACCGATGGCGAAGGCACTTTACTGGGCTATTACTGACACTCAGAGACGAAAGCTAGGGTAGCAAATGGGATTAGATACCCTGGTAGTC
gb|KP262790.1| Uncultured bacterium isolate KWKB08_101 16S ribosomal RNA gene partial sequence		435	99	16	no rank	GGAATTACTGGGCGTAAGGCGCGCGTAGGTGGCTAAGTCAGTCAGATGTGAAAGCCCCGGGCTCAACCTGGGAACTGCACCTGATACTGCTTGGCTAGAGTACAATAGAGGGGAGTGGAATTTCCGGTGTAGCGGTGAAATGCGTAGAGATCGGAAGGAACACCAGTGGCGAAGGCGACTCCCTGGATTGATACTGACACTGAGGTGCGAAAGCGTGGGGAGCAAACAGGATTAGATACCCCAGTAGTC
gb|KR077571.1| Uncultured bacterium clone sm117 16S ribosomal RNA gene partial sequence		479	99	16	no rank	CGGAGGGTCCAAGCGTTATCCGGAATCATTGGGTTTAAAGGGTCCGTAGGCGGGCTATTAAGTCAGAGGTGAAAGTTTGCAGCTCAACTGTAAAATTGCCTTTGATACTGATAGTCTTGAATTGTAGTGAAGTGGTTAGAATATGTGGTGTAGCGGTGAAATGCATAGATATCACATAGAATACCGATTGCGAAGGCAGATCACTAACTATATATTGACGCTGAGGGACGAAAGCGTGGGGAGCGAACGGGATTAGATACCCGAGTAGTC
gb|KT880301.1| Uncultured alpha proteobacterium clone W3-15 16S ribosomal RNA gene partial sequence		457	98	16	Proteobacteria	GAGGGGGTTAGCGTTGTTATGAATTACTGGGCGTAAAGCGCACGTAGGCGGATTAGAAAGTTGGGGGTGAAATCCCGGGGCTCAACCTCGGAACGGCCTCCAAAACTCCTAGTCTAGAGTTCGAGAGAGGTGAGTGGAATTCCAAGTGTAGAGGTGAAATTCGTAGGTATTCGGAGGAACACCAGTGGCAAAGGCGGCTCACTGGCTCGATACTGACGCTGAGGTGCGAAAGTGTGGGGAGCAAACAGGATTAGATACCCCGGTAGTC
gb|KU568568.1| Caragana environmental sample clone MAUREE3 5.8S ribosomal RNA gene partial sequence; internal transcribed spacer 2 complete sequence; and 28S ribosomal RNA gene partial sequence		342	98	16	Streptophyta	TGTCACACTTCGTTGCCCCAAAAGCAAACACTTTGTGCTTGGTGGAAGGTGGGGTGAAGGTTGGCTGCCCGTGAGCACTGCTGCCTCATGGTTGGTTGAAAATTGAGTCCTTGGTAGCGTGTGCCATGATAGATAGTGGTTGAGTGATGCACGAGACCATATCATGTGAGACTCTACCAAACTTGGCCTCTGTGACCCACATGCGTCTTTGAACGCTCATGACGAGACCTCAGGTCAGGCGGGGCTACCC
gb|KX167343.1| Salix herbacea voucher RBGE195 5.8S ribosomal RNA gene partial sequence; internal transcribed spacer 2 complete sequence; and 28S ribosomal RNA gene partial sequence		370	97	16	Streptophyta	TCCCGCGCGCTCCCGCACGTGGTTGGCCTAAAATCGGGTCCTCGGCGACGGTCGCCACGACAAGCGGTGGTTGAGAGACCCTCGGACACGGTCGTGCGCGTGCCCGTCGCGCCCTGGACCTCCCGGACCCCCGAGCATTGGCTTTCAAGGATGCTCTCGTTGCGACCCCAGGTCAGGCGGGACTACCCGCTGAGTTGAAGCATATCAATAAGCGGAGGAA
gb|AY101912.1| Plantago patagonica 18S ribosomal RNA gene partial sequence; internal transcribed spacer 1 5.8S ribosomal RNA gene and internal transcribed spacer 2 complete sequence; and 28S ribosomal RNA gene partial sequence		336	94	15	Streptophyta	CGGAAAATGGGTTGCCGTTGTGTCGGCTAGCCCAAAAAGGATCCCTGAGCGACGGTGGTAAACACCAGTGGTGGTTGAAAGATCATTGGTGCCGGTGTGCTTCACCCTGTCGCTTGGTAGGGCATCGTCATAAACCAACGGCGTGTAATGCGCCTTCGACCGCGACCCCAGGTCAGACGGGACTACCCGCTGAGCTTAAGCATATCAATAAGCGGAGGAA
gb|JQ776887.1| Prunus salicina voucher Wen 10894 internal transcribed spacer 1 partial sequence; 5.8S ribosomal RNA gene complete sequence; and internal transcribed spacer 2 partial sequence		304	90	15	Streptophyta	CCCACCAACCCCTTGGGGATGATTGGTTGGGGGCGGATATTGATCTCCCGTTTTTCACCGAGCGGTTGGCATAAATGCCAAGTCCTCGGCGACACACGCCACGACAATCGGTGGTTGCGAAACCTCGGTTGCCCGTCGTGTGCGGTCGTCGCGCATCGAGGGCTCGAAAAAGTTGCTGGGCTCCGGCTCGGCTTTCAACGCGACCCCAGGTCAGGCGGGGTTACCC
gb|KJ697762.1| Anteholosticha monilata voucher CLY2013042001 internal transcribed spacer 1 partial sequence; 5.8S ribosomal RNA gene and internal transcribed spacer 2 complete sequence; and 28S ribosomal RNA gene partial sequence		356	89	15	no rank	TCGGCATGCTTGTTTCAGTGTCTTATTTTCTCCTCACCAAAAACTTAATGCGAGAGATACCCTTCTCTTGCCAAGCATGAAAGCACTCTGCGCTCTGCGAGCGGCTTCCTGACTAGCTCAGGGGTCGCACTCAATGCAGCCGTCACATTTTACAATGTGAACTCATTGAGAGTTGAGTCAGCGCAGCTAGTCTGCAAGTGTTTAGATCTCAAAACTCTTCTTGTATCTGAAATCAAGCAGGATCACCCGCTGAACTTAAGCATATCAATAAGCGGAGGAA
gb|KR077578.1| Uncultured bacterium clone sm111 16S ribosomal RNA gene partial sequence		452	99	15	no rank	GCGTTTTCCGGATTTACTGGGTTTAAAGGTTGCGTAGGCGGACACTTAAGCCAGTGGTGAAATCCCATAGCTCAACTATGGAACTGCCATTGGAACTGTGTGTCTTGAATTCGGTTGAGGTAGATGGAATATAACATGTAGCGGTGAAATGCTTAGATATGTTATAGAACACCGATTGCGAAGGCAGTCTACTAAGCCGACATTGACGCTGAGGCATGAAAGCGTGGGGAGCGAACAGGATTAGATACCCCGGTAGTC
gb|KX147522.1| Eriogonum fasciculatum isolate ERFA3 18S ribosomal RNA gene partial sequence; internal transcribed spacer 1 5.8S ribosomal RNA gene and internal transcribed spacer 2 complete sequence; and 28S ribosomal RNA gene partial sequence		257	91	15	Streptophyta	CCCCCCGTGCGCCCTCGCGCGCGGCCGCGCTCAACAAGGGTCCCGTGGCCGCGTGCGCCGGGACGTTTTGTGGTTGAATCTCGAGCATCGCGTCTCGTGCCGGGGCGTACTCGGAGAGCGCGCAGGACCCTTAGGCGAAGCAGCCTACCCTTGCGACCCCCGGTCAGGCGGGACTACCCGCTGAGTTTACGCCTATCAATAACGGAGGAA
gb|KX147546.1| Setaria viridis isolate ZooSMIL 18S ribosomal RNA gene partial sequence; internal transcribed spacer 1 5.8S ribosomal RNA gene and internal transcribed spacer 2 complete sequence; and 28S ribosomal RNA gene partial sequence		295	93	15	Streptophyta	TGGCTCCCCGTGCGGCGAGGCGCGGTGGGCTGAAGTGTGGGCTGCGGGCATAACGTGTCGGGCACCGCCGGTGGTGGGCGGCATCTAGTTGTGCTCGGTGCAGTGTGCTGGCATGCAGCTGGCTCATTGGCCTAAAGGACCCATATACGACCGTAGCGTTTAGGCGCTCGGACCGCGACCCCAGGTCAGACGGGACTACCC
gb|KX166542.1| Salix pentandra voucher NMW3669 5.8S ribosomal RNA gene partial sequence; internal transcribed spacer 2 complete sequence; and 28S ribosomal RNA gene partial sequence		331	92	15	Streptophyta	CCTCCCCAACGGGGATGCGTTCGACTGGGGCGGAGAATGGTCTCCCGTGTCGTCGGCGCGGTTGGCCTAAAAAGGAGTCCCCTTCGACGGACGCACGACAAGCGGTGGTTGAGAGACCCTCGGACACGGTCGTGCGCGTGCTTGTCGCCCCGGGACCTCCCGGACCCCCGAGCATTGGCTTTCAAGGATGCTCTCGTTGCGACCCCAGGTCAGGCGGGACTACCCGCTGAGTTTAAGCATATCAATAAGCGGAGGAA
gb|KX166913.1| Bolboschoenus maritimus voucher NMW2991 5.8S ribosomal RNA gene partial sequence; internal transcribed spacer 2 complete sequence; and 28S ribosomal RNA gene partial sequence		387	96	15	Streptophyta	CTCGTGCATTGCTTGACGCGGAGGCTGGCCCTCCGAGTCGCGAGATGCGGTGGGGCGAAGTGTACGGCCGTCGGAGGGGGCCAGGAGCGGCGAGTGGTGGGCTGCTGCGCACGTCGCCCCCGACCCCCATGTCGGCGTATGGTTTGTTGGTTTGAACCCCTAACGAGGAGTTTGCTGTTGCGGCATTGCGTCGTGTGGCATCTTCGGACCGATACCCCAGGTCAGGCGGGGCCACCC
gb|HQ404875.1| Coenochloris sp. CCCryo145-01 18S ribosomal RNA gene partial sequence; internal transcribed spacer 1 5.8S ribosomal RNA gene and internal transcribed spacer 2 complete sequence; and 26S ribosomal RNA gene partial sequence		309	90	14	Chlorophyta	CGCCCCACACCCTCCCCTACCAAGGAGTCAAGTGTNGGGAGCGGATCTGACCGTCTCAGCCCCTCACGGAGCTGGGTTGGTTGAAGTGCAGAGGTTGATTCAAGGACCCGTCAAGGGCCGTAGCTGGTTAGGCAGTGATGCTATCGATTAGCTATTGGCCTGGGTNCTGGATGAACCCTCAACAAGGAAACTTACTTATTTCCTCGACCTGAGCTCAGGCAAGATTACCC
gb|JF788886.1| Uncultured cyanobacterium clone LMMCYA_A05 16S ribosomal RNA gene partial sequence		461	97	14	Cyanobacteria	CGGTAAGAAGGAGTATGCAAGTGTTATCCGGAATCACTGGGCGCAAAGTGTCTGTAGGTGGTTTAGTAAGTCAACTGTTAAATCTTGAAGCCCAACCTCAAAATCGCAGTCGAAACGATTAGACTCGAGTATAGTAGGGGTAAAGGGAATTTCCAGTGGAGCGGTGAAATGCGTAGAGATTGGAAAGAACACCGATGGCGAAGGCACTTTACTGGGCTATTACTAACACTGAGAGACGAAAGCTAGGGTAGCAAATGGGATTAGATACCCCGGTAGTC
gb|JN660696.1| Uncultured organism clone ciidir1002_A04 18S ribosomal RNA gene internal transcribed spacer 1 5.8S ribosomal RNA gene internal transcribed spacer 2 and 28S ribosomal RNA gene region		291	99	14	no rank	TTCCGTAGGTGAACCTGCGGAAGGATCATTGTCGAAACCTGCCCAGCAGAGCGACCAGCGAACATGTTTAACATGATTGGGGATGGGTCGAAAGCCCCTTCCCCAAGCCGAGGAAGCGCTCCATCCCGGTGGAGCGCCATCCCGGCACAATAACGAACCCCGGCGCTGAATGATGAGACCTCAGGTCAGGCGGGGCTACCCGCTGAATTTAAGCATATCAATAAGCGGAGGAA
gb|JQ196239.1| Uncultured bacterium clone SeaWat_O718 16S ribosomal RNA gene partial sequence		457	97	13	no rank	GGTAAGACGGAGGATGCAAGTGTTATCCGGAATCACTGGGCGTAAAGCGTCTGTAGGTGGTTTAGAAAGTCTCTTGTGAAATTCTTCAGCTCAACTGAGGGTCCGCAAAAGAAACTTCTAAGCTTGAGGGAAGTAGAGGTATAGGGAATTTCCGGTGGAGCGGTGAAATGCGTAGATATCGGAAGGAACACCAATATGGCGAAAGCACTGTACTGGGCTTTTCCTGACGCTAAGAGACGAAAGCTAAAGGAGTGATTAGGATTAGATACCCCTGTAGTC
gb|JQ780992.1| Lonicera japonica isolate ZJJN3 18S ribosomal RNA gene partial sequence; internal transcribed spacer 1 5.8S ribosomal RNA gene and internal transcribed spacer 2 complete sequence; and 28S ribosomal RNA gene partial sequence gb|KF160910.1| Lonicera hypoglauca isolate Lhw1 18S ribosomal RNA gene partial sequence; internal transcribed spacer 1 5.8S ribosomal RNA gene and internal tran…		347	95	13	Streptophyta	GGGTCGCGGGCGGCGGGGCGTGCGGACAATGGCCTCCCGTGCCCCCGGGCGCGGCTGGCCTAAAGTCAAGTCCCCGACGGCGGACGTCACGACGACTGGTGGTCGAAACTTTCCTCTTATCGCGTCGTGCGGTTCCCCGTCGCTCGGGCGACCAAGGGACCCTGACGCGTCGTCGTCCGACGGCGCTCCGACCGCGACCCCAGGTCAGGCGGGATTACCC
gb|KM222071.1| Colpoda inflata voucher SXK2011071402 internal transcribed spacer 1 partial sequence; 5.8S ribosomal RNA gene complete sequence; and internal transcribed spacer 2 partial sequence		250	89	13	no rank	TTTCAGTGTCTGAAAACATCATAATAAGCTTTATGTGATTGACAAAGGAGCAGTGAAGGTGATAATCTAGTAGAATTTCTACTTATTATCTACTTATTCCTCTTACTAAGTCTCTCATGAAAGATGTGCATGTGGGTCTTTGGACTCCTCATCGGATTGGTCACTGGTCTCTTCAGTGATTTCGATAGGGAATGTTTCAATTACTCGATTACACATAGGATTTTTCAACCATCATCAAACTCTGCATCTGAAATCAGGCAAGATCACCC
gb|KR825079.1| Uncultured bacterium clone JS5_274 16S ribosomal RNA gene partial sequence		489	99	13	no rank	GCGGTAATACGGAGGGTCCGAGCGTTATCCGTGATTATTGGGTTTAAAGGGTCCGCAGGCGGGCAATTAAGTCAGGGGTGAAATGCTACGGCTCAACCGTAGCACTGCCCTTGATACTGGTTGTCTTGAGTCATAGTGAAGTGGCCGGAATATGTAGTGTAGCGGTGAAATGCATAGATATTACATAGAACACCGATTGCGAAGGCAGGTCACTAACTATCGACTGACGCTGATGGACGAAAGCGTGGGGAGCGAACGGGATTAGATACCCCTGTAGTC
emb|HE687338.1| Apiaceae sp. EM372 genomic DNA containing ITS1 5.8S rRNA gene ITS2 specimen voucher EM372		302	94	12	Streptophyta	CGCCCCCCTCCTCGACCTTGGGTCGGGTTGTGGGGAGCGGAAGATGGCCTCCCGTGCTCCTCACCGGGGTGCAAAAGCGAGTCTCCGGCGGTGGACGTCGTGACATCGGTGGTTGTAAAATACCCTCTTGACTTGTCGCACGAATCCGCGTCATCTTAGTGCGCTCTAGGACCCTTGGGCGCTACACAATCTGTTTGCCCTAACTGTGACCCCAGGTCAGGCGGGACTACCC
gb|GU818553.1| Helenium autumnale isolate 1146 18S ribosomal RNA gene partial sequence; internal transcribed spacer 1 5.8S ribosomal RNA gene and internal transcribed spacer 2 complete sequence; and 25S ribosomal RNA gene partial sequence		394	99	12	Streptophyta	TAGGGATGTATGTGGTAGGGGGCGGAGATTGGTCTCCTGTGCTTGTTGTGTGGTTGACCTAAATATGGGTTCCTTCAAGATGGACACATGATTAGTGGTGGTTGATAACACAGTCGTCTTGTGTTGTGTGTTATGATCTTGGAGGGATTAACTCTTTGAGCACCCTGTCGTGTTGTCTTATGATGATGCATCGATCGCGACCCCAGGTCAGGCGGGACTACCC
gb|JF488593.1| Bacteroidetes bacterium SCGC AAA160-L19 16S ribosomal RNA gene partial sequence		473	98	12	Bacteroidetes	GGTAATACGGAGGGTCCAAGCGTTATCCGGAATCATTGGGTTTAAAGGGTCCGTAGGCGGGCTATTAAGTCAGAGGTGAAATCCTGCAGCTCAACTGCAGCATTGCCTTTGATACTGAGAGACTTGAGTTATTGTGAAGTAGTTAGAATGTGTAGTGTAGCGGTGAAATGCATAGATATTACACAGAATACCGATTGCGAAGGCAGATTACTAACAATATACTGACGCTGAGGGACGAAAGCGTGGGTAGCGAACAGGATTAGATACCCCTGTAGTC
gb|JQ199689.1| Uncultured bacterium clone SeaWat_51691 16S ribosomal RNA gene partial sequence		412	99	12	no rank	GTAAAGCGTCTGTAGGCGGGATGGTAAGTCAGATGTGAAATCCCGGGGCTCAACCCCGGAACTGCATCCGATACTGCCAACCTAGAGGGTCGGAGGGGAGTCTGGAATTCTCGGTGTAGCAGTGAAATGCGTAGATATCGAGAGGAACACTCGTGGCGAAGGCGGGACTCTGGACGACACCTGACGCTGAGAGACGAAGGCCAGGGTAGCGAAAAGGATTAGATACCCCGGTAGTC
gb|KM493254.1| Uncultured fungus clone 454_294 5.8S ribosomal RNA gene partial sequence; internal transcribed spacer 2 complete sequence; and 28S ribosomal RNA gene partial sequence		315	86	12	no rank	ACTGGCGCTGGATGGCGATCCATCCAGCATGCTTGTTTCAGTGTCTTATTCTCTCATAACCTAAATCTTAATGCTAGAGATACCCTTCGCTTGCTAAGTACGAAAGCACTCTGAGCCCTGCAGGTGATTTAGCTTCGGCTAAGGTCACACTCAATGCAGCAGTCACATTAACAATGTGAACTCATTGAGAGTAGAGGCAGTGCAGCAGCCGCTGCCAGTGCTTAGTCACGCAAACTTTCTTTGCATCTGAAATCAAGCAGGACCACCC
gb|KP899393.1| Ascomycota sp. UNEX FECRGA 2012E207 18S ribosomal RNA gene partial sequence; internal transcribed spacer 1 5.8S ribosomal RNA gene and internal transcribed spacer 2 complete sequence; and 28S ribosomal RNA gene partial sequence		466	99	12	Ascomycota	TTCAGTTAATCATCGAATCTTTGAACGCACATTGCGCCCTTTGGTATTCCTTAGGGCATGCCTGTTCGAGCGTCATTTAAACCTTCAAGCTCAGCTTGGTGTTGGGTGACTGTCCGCCGCCTCCGGGCGGTCGGACTCGCCTCAAATTGATTGGCGGCCGGTACTTTGGCTTCGAGCGCAGCAGAAACGCGAACTCGAGGCCGTCGTCCTGGCTCCCAGAAGCTATCTTCACAATTTTGACCTCGGATCAGGAAGGGATACCC
gb|KR077674.1| Uncultured bacterium clone su9 16S ribosomal RNA gene partial sequence		421	98	12	no rank	TTGGGAGTAAAGAGCTCGTAGGCGGTGCAGTAAGTCGGGTGTGAAAACTCTGGGCTTAGCCCAGAGACGCCACCCGATACTGCTGTGACTTGAGTCCGGTAGGGGAGTGGGGAATTCCTGGTGTAGCGGTGAAATGCGCAGATATCAGGAGGAACACCAATGGCGAAGGCACCACTCTGGGCCGAGACTGACGCTGAGGAGCGAAAGCGTGGGTAGCAAACAGGATTAGATACCCCGGTAGTC
gb|KT373974.1| Ascosphaera apis strain m10 18S ribosomal RNA gene partial sequence; internal transcribed spacer 1 5.8S ribosomal RNA gene and internal transcribed spacer 2 complete sequence; and 28S ribosomal RNA gene partial sequence		340	97	12	Ascomycota	GGCGTCAGCGCAACCCTCAAGCACGGCTTGGGGGTTGGGCGATCGTGCCGTCTTAGGAGGAACGCGCCCGAAAGGCAGTGACGGCGTCGTGTTCCGGTGCCCGAGCGTATGGGGCTTTGTCTTTCGCTCTAGTGGCCTGGCCGACTGTCCGGTCTAACCATCATTTACTTCTAGTGGTTGACCTCGGATCAGGTAGGGTTACCC
gb|KT981964.1| Trichosporon dermatis strain LMS 38 internal transcribed spacer 1 partial sequence; 5.8S ribosomal RNA gene and internal transcribed spacer 2 complete sequence; and 28S ribosomal RNA gene partial sequence		407	98	12	Basidiomycota	CTTGCGCTCTCGGGTATTCCGGAGAGCATGCCTGTGTGAGTATCATGAAATCTCAACCATTAGGGTTTCTTAATGGCGTGGATTTGGGCGCTGCCACTTGCATGGCTCGACTTAAAAGAGTTAGCGTATTGACTTGTCGATCTGGCGTAATAAGTTTCGCTGGTGTAGACTTGAGAAGTGCGCTTCTAATCGTCTTCGGACAATTCTTGAACTCTGGTCTCAAATCAGGTAGGACTACCC
dbj|AB550479.1| Uncultured bacterium gene for 16S rRNA partial sequence clone: S-09-18		466	97	11	no rank	CGGGAAGACGGAGGATGCAAGTGTTAGCCGGAATTACTGGGCGTAAAGCGTCTGTAGGTGGTCCAATAAGTCAACTGTTAAATCGTGGGGCTCAACCTCAAAATCGCAGTCGAAACGATTAGAATAGAGTATAGTAGGGGTAAAGGGAATTTCCAGTGGAGCGGTGAAATGCGTAGAGATTGGAAAGAACACCGATGGCGAAGGCACTTTACTGGGCTATTACTAACACTCAGAGACGAAAGCGAGGGTAGCAAATGGGATTAGATACCCTAGTAGTC
dbj|AB731605.1| Didymogenes soliella genes for SSU rRNA ITS1 5.8S rRNA ITS2 LSU rRNA culture_collection: NIES:2330		298	91	11	Chlorophyta	GTTGGCTGAAGCACAGAGGCTTGAGCATGGACCCCGTTTGCAGGGCAATGGCTTGGTAGGTAGGCAGCCCCTACACAACCTGCCGTGGCCCAAGGGGACTTTGCTGGGAGCCCAGCAGGAATTCGGGTGGTGCCTTGGTGCCCTCGAAACTTCATCATTCGACCTGAGCTCAGGCAAGATTACCCGCTGAACTTAAGCATATCAATAAGCGGAGGAA
emb|AJ491193.1| Begonia fenicis 18S rRNA gene (partial) ITS1 5.8S rRNA gene ITS2 and 28S rRNA gene (partial) isolate fen-1		407	94	11	Streptophyta	TTATGTGATTGACAAAGGAGAGGAATTTCTTATGATTTTCTCTTTCTAAGTCTCTCATGAAATATGTGCATGTGAGTCTTTGGACTCCTCATCGGATTTTGGTCACTGTTTACAGTGATTTCGATAGAGGAGTGAATTCTTTACTGAATTCGAAACTCAATTACTCGAAATTACATGCAAGAATCAATCTGATAGTTGTTTATGACAATTATCTTAATCTTCAAACTCTGCATCTGAAATCAGGCAAGATCACCCGCTGAACTTAAGCATATCAATAAGCGGAGGAA
gb|CP001071.1| Akkermansia muciniphila ATCC BAA-835 complete genome		439	99	11	Verrucomicrobia	TCTTTTTATGGCCTGGAAAAAAGAAAAGGCATGGATTTTGCGGCTGATGTTTCCCGTCTTTCAAAGGGTATATTGAATGAAAGGCTTCAGGTATTGATTTCTTGCGTTGCCCGCTGGCTTGTTGTACACATGTATTAATGAGAATTCATTTTTGCGGCGCAGCGGGAACGACGACGGGCTCCCAGCATTTGCTGGAGGTGAACGGGTGCCGGATTCTTCTGGATTGCGGCATGTATCAGGGGCGGCGT
gb|EU520597.1| Uncultured ascomycete clone B8 internal transcribed spacer 1 partial sequence; 5.8S ribosomal RNA gene complete sequence; and internal transcribed spacer 2 partial sequence gb|KT581845.1| Uncultured Ascomycota clone MDW-OTU-32 18S ribosomal RNA gene partial sequence; internal transcribed spacer 1 5.8S ribosomal RNA gene and internal transcribed spacer 2 complete sequence; and 28S r…		410	99	11	Ascomycota	CGAGCGTCATTATCCTCCCGCCAACCCCGGGTTTGGTGTTGGACCCAAGTTGTGTGAACAACTGGTCTGAAAGACAATGACGGCGTCCGTGGGACCCTCGGTGCAACGAGCTTTTAGGAGCACGCGTCGAGTTTCAAGGACCTTCCGGGCCGGTCTCCTTTACCATTTTTACAAGGTTGACCTCGGATCAGGTAGGAATACCCGCTGAACTTAAGCATATCAATAAGCGGAGGAA
gb|EU717914.1| Uncultured Trebouxia photobiont haplotype ITS4 internal transcribed spacer 1 partial sequence; 5.8S ribosomal RNA gene complete sequence; and internal transcribed spacer 2 partial sequence		376	97	11	Chlorophyta	TCGGCTTACTACCCTCAATCAATTTCCATATGGTAATTGATTGGAACTGGCTTTCCGGTTTTGCGATTAGGTTGCCGGTCAGCGGAAAAACAGTCGCGCTATGGAAGCTGCTTTCCCTTAAACAAGGAGAGCCGAGTTCCGATTTGGTAGGTGACCTTTGCCGGTTGCATGCCTTCGTTGCTCGCCATGGTTTCCATGATAGCGTGTGCAGGACGCCTTTTGGCTTTCGACCTGACCTCAGGCAAGAACACCC
gb|GU217598.1| Melilotus officinalis subsp. suaveolens 18S ribosomal RNA gene partial sequence; internal transcribed spacer 1 5.8S ribosomal RNA gene and internal transcribed spacer 2 complete sequence; and 28S ribosomal RNA gene partial sequence		352	99	11	Streptophyta	GGGTGATCCCGCCTGACCTGAGGTCTCATCATTCAGCGCCGGGGTTTGGTTTTTTGGCACAAAGGAGAACGCACGAGTCGTCCGCCTCTGAACCTGAGGTAGGTCTTGGTGTGGTTAACACCTCAACCCACCCCAATGTGTTCAAACTGATTCACGTGTTGGACTGCTTGTAAGGCATCGACAATGATCCTTCCGCAGGTTCACCTACGGAAACCTTGTTACGACTTCTACTTCCTCTAAATGATAAGGT
gb|HM589280.1| Basidiomycota sp. BEA-2010 isolate A1 18S ribosomal RNA gene partial sequence; internal transcribed spacer 1 5.8S ribosomal RNA gene and internal transcribed spacer 2 complete sequence; and 28S ribosomal RNA gene partial sequence		342	91	11	Basidiomycota	CAGTGAGTCATCGAATCTTTGAACGCACCTTGCGCCTCTTGTTATGCCGAAAGGCATGCCTGTTTGAGTGTCATGAAACCATCAACCCCCCGGGTTTCCGGGTGGCTTGGACTTGGGCGTTGCCGACCGGCTCGCCTCAAAAGCGTTAGTGGGACTGGGCCTTTGCCTGACGTGATAAGTTTCGTCTCGTGATGTGCCGACGCCCGCTCAGAACCCCCCATATTTTGTGCTCTGACCTCAAATCAGGTAGGACTACCC
gb|KC129450.1| Nassella leucotricha voucher Morse 9081 18S ribosomal RNA gene partial sequence; internal transcribed spacer 1 5.8S ribosomal RNA gene and internal transcribed spacer 2 complete sequence; and 25S ribosomal RNA gene partial sequence		304	92	11	Streptophyta	ATAGGGAGTGGGATGCGGATTCTGGCCCTCCATGCTGTGAGGGGCGGCGGGCCGAAGTTCGGGCTACCGGCGTAGCGTGCCGGACACAGCGTGTGGTGGACTTCGACATAGTGCAGTTCCAGCACGTAGCCGGCACAGCGGCCCCGAGGACCCAACGAACTGAGCGCATGTCGCTCCGACCGCGACCCCTGGTGAGGCGGGACTACCC
gb|KC528923.1| Calystegia macrostegia isolate TM74 18S ribosomal RNA gene partial sequence; internal transcribed spacer 1 5.8S ribosomal RNA gene and internal transcribed spacer 2 complete sequence; and 26S ribosomal RNA gene partial sequence		271	99	11	Streptophyta	TTCCGTAGGTGAACCTGCGGAAGGATCATTGTCGAAACCTGCTCAGCAGAACGACCCGCGAACAAGTTTAATTTTCACTATTCTCGAACGGGTTGCGTCCTTTCCTTCGGGAAGGGGCTCGTCCCGAGCGAACAATGAACCCCCGGCGCTGAATGATGAGACCTCAGGTCAGGCGGGGCTACCCGCTGAATTTAAGCATATCAATAAGCGGAGGAA
gb|KM108647.1| Uncultured Ditylum clone SBK27 16S ribosomal RNA gene partial sequence		473	98	11	Bacillariophyta	CGCGGTAAGACAGAGGATGCAAGTGTTAACCGTAATCACTGGGCGTAAAGCTTCTGTAGGTAGTCAAATAAGTCAACTGTTAAATCTTGAAGCTCAACTTCAAAATCGCAGTCGAAACTATTAGACTAGAGTATAGTAGAGGTAAAGGGAATTTCCAGTGGAGCGGTGAAATGCGTAGATATTGGAAAGAACACCGATGGCGAAGGCACTTTACTGGGCTATTACTGACACTCAGAGACGAAAGCTAGGGTAGCAAATGGGATTAGATACCCCAGTAGTC
gb|KP423734.1| Uncultured bacterium clone contig06218 genomic sequence		389	99	11	no rank	GGCGCGGGTCGGCTGAAGGGCAGGGCCCGCGGCGCGACCCGGACGAGAGGGCGCCAGCATGGTAGGTGGCTCAACGCTGCATGCCGCTGTCGCCTTTCATCTCGGCCCGAATCAAGGTCGCATCCAATCGTCCGCTCGGCCACCAAGCAGGAACGGTCGCCCGGTTCGCAGCAATGCGGCGGGCGACTTCAACCCTTCGACCTGAGATCAGACAAGACCACCC
gb|KR077731.1| Uncultured bacterium clone M65 16S ribosomal RNA gene partial sequence		455	98	11	no rank	GATGAAAGTGTTATCCGGAATGAGTGGGCGTAAAGCGTCTGTAGGTGGCTTAACAAGTCAACTGTTAAATCTTGAAGCTCAACTTCGAAATCGCAGTCGAAACTGTTAGGCTAGAGTATAGTAGGGGTAAAGGGAATTTCCAGTGGAGCGGTGAAATGCGTAGAGATTGGAAAGAACACCGATGGCGAAGGCACTTTACTGGGCTATTACTAACACTCAGAGACGAAAGCTAGGGTAGCAAATGGGATTAGATACCCTAGTAGTC
gb|KU052078.1| Trichosporon japonicum strain 11LR051 internal transcribed spacer 1 partial sequence; 5.8S ribosomal RNA gene and internal transcribed spacer 2 complete sequence; and 28S ribosomal RNA gene partial sequence gb|KU052079.1| Trichosporon asteroides strain 11PU334 internal transcribed spacer 1 partial sequence; 5.8S ribosomal RNA gene and internal transcribed spacer 2 complete sequence…		446	98	11	Basidiomycota	TCGGTTCTTTGAACGCAGCTTGCGTGCTCTGGTATTCCGGAGAGCATGCCTGTTTCAGTGTCATGAAATCTCAACCACTAGGGTTTCCTAATGGATTGGATTGGGGCGTCTGCGATCTCTGATCACTCGCCTTAAAAGAGTTCGCAAGTTTGACATTAATGTCTGGTGTAATAAGTTTCACTGGGTCCATTGTGTTGAAGCGTGCTTCTAATCGTCCGCAAGGACAATTACTTTGACTCTGGCCTGAAATCAGGTAGGACTACCC
gb|KU528864.1| Fusarium brachygibbosum isolate Fbr2 internal transcribed spacer 1 partial sequence; 5.8S ribosomal RNA gene complete sequence; and internal transcribed spacer 2 partial sequence		441	98	11	Ascomycota	CAGGATTCTGGCGGGCAGGCCTGTTCGAGCGTCATTTCAACCCTCAAGCCCCCGGGTTTGGTGTTGGGGATCGGGCTGTACTCCAGCCCGGCCCCGAAATCTAGTGGCGGTCTCGCTGCAGCCTCCATTGCGTAGTAGCTAACACCTCGCAACTGGAACGCGGCGCGGCCAAGCCGTTGAACCCCCAACTTCTGAATGTTGACCTCGGATCAGGTAGGAATACCCGCTGAGTTTAAGCATATCAATAAGCGGAGGAA
emb|FM244043.1| Quercus petraea subsp. petraea 18S rRNA gene (partial) ITS1 5.8S rRNA gene ITS2 25S rRNA gene (partial) clone ib0104		298	93	10	Streptophyta	GGGGTGCGGGGAAGACATTGGCCGCCCGTGTGCTTCTGCTCGCGGTTAGCCTAAAAGGGAGTCCTAGGCGACGAGCGCCACGACAATCGGTGGTTTTTTTACCCTCGTTCCTCGTCGTGCGTGCCCCGTCGCCCGAACGCGCTCTTGCGACCCTCACGCGTCGCCTCGGTGGCGCTCCCAACGCGACCCCAGGTCAGGCGGGACTACCC
emb|LM652193.1| Uncultured bacterium partial 16S rRNA gene clone EE5-002_E03		452	97	10	no rank	ATACGGAGGGGGGTAGCGTTGTTCGGAATTACGGGGCTTAAAGAGTTCGTAGGTGGTTAAAAAAGTTGATGGTGAAATCCCAAGGCTAAACCTTGGAACTGCCATCAAAACTTTGTAGCTAGAGTGTGATAGAGGAAAGTGGAATTTCTAGTGTAGAGGTGAAATTCGTAGATATTAGAAAGAACATCAAAAGCGAAGGCAACTTTCTGGATCATTACTGACACTGAGGAACGAAAGCATGGGTAGCGAAGAGGATTAGATACCCTGGTAGTC
emb|LT549202.1| Uncultured bacterium partial 16S rRNA gene clone SCGC_AB-706-M09		475	99	10	no rank	ATACGAAGGGGGCGAGCGGTATGTGGAATTATTGGGCGTAAAGGGCTCGCAGGCTGCTTGAACAGTTAGACGTGAAATCCCCGGGCTTAACCTGGGAACTGCGTTTAATACTAGCAAGCTAGAGAAATAGAGAGGAAAGTGGAACTCCCAGTGTAGAGGTGAAATTCGTAGATATTGGGAAGAACACCAGTGGCGAAAGCGACTTTCTGGCTATTTTCTGACGCTGAGGAGCGAAAGCGTGGGGAGCAAACAGGATTAGATACCCCGGTAGTC
gb|AF212011.1| Mirabilis bigelovii 18S ribosomal RNA gene partial sequence; internal transcribed spacer 1 5.8S ribosomal RNA gene and internal transcribed spacer 2 complete sequence; and 26S ribosomal RNA gene partial sequence		297	99	10	Streptophyta	CCGGCGCAGAACGCGTCAAGGAATACCATAACGAGACTGCCTATTGCCTGCGCTCCGTTCGCGGAATGCACGGGTGGTGTTGGTCTAAATAGGGAGCCCTCAGTGATGAGCTGCGGCAATAGTTGGTTAACAAGGCCTTTGGCCGTGTTTCATTTTGTTGTCCGAGCAAATTGCTGATTTGGGTTCGCACGACCCTGTACTGTTAATGTTGCGACCCCAGGTCAGGCGGGATTACCC
gb|EU642802.1| Macadamia jansenii internal transcribed spacer 1 5.8S ribosomal RNA gene and internal transcribed spacer 2 complete sequence		324	99	10	Streptophyta	GGGACCCGTGAACATGTTGCGTTGTGCGATCAAGGTAGGGCGTGGGAGCGTGAGCTCCTTCCTTCCCGACCCTTGTAAAAGGTCGGCCTGCGATCCTTCGTAGCATTGGACCCAAACACAACCACCGGCGCGGTCGGCGCCAAGGAACTCGCAACGGAAAGGACATGACATCATTGCGCCTTGGTGCTCGGACCGCGACCCCAGGTCAGGCGGGACTACCC
gb|EU796896.1| Prunus spinosa 18S ribosomal RNA gene partial sequence; internal transcribed spacer 1 5.8S ribosomal RNA gene and internal transcribed spacer 2 complete sequence; and 26S ribosomal RNA gene partial sequence		307	97	10	Streptophyta	TTCCGTAGGGGAACCGGCGGAAGGATCATTGTCGAAACCTGCCGAGCAGAACGACCCGAGAACTAGTTTCAAAGCGGGGGACGAGGGGTCGTCTCGGCGTGCTCCTCATCCCTTTATCTCGGGGGGGTTGCGTTGCGCTCGCGCAGCCGGCCCCTTCCGAGCGTACAAACGAACACCGGCGCTGAATGATGAGACCTCAGGTCAGGCGGGGCTACCCGCTGAGTTTAAGCATATCAATAAGCGGAGGAA
gb|KC821765.1| Elaeagnus angustifolia isolate 2685 5.8S ribosomal RNA gene partial sequence; internal transcribed spacer 2 complete sequence; and 28S ribosomal RNA gene partial sequence		363	96	10	Streptophyta	GCGTACATTGGCTGCCCGCGAGCCTCGGCTCGTGGCTGGCACAAAGTCTAGTCAGTGGCGACCGGTGCCACGACAATGGTGGTCGCCGAACCTTCGGTCACCCGTCGTGGGTTCCGGTCGTGCAGGATGNAGGGACCCCGAAGCATCCGGTGAAGGATGCTCTCGATGCGACCCCAGGTCAGGCGGGGCTACCCGCTGAGCTTAAGCATATCAATAAGCGGAGGAA
gb|KF306388.1| Anteholosticha marimonilata isolate JJM09022602 internal transcribed spacer 1 partial sequence; 5.8S ribosomal RNA gene complete sequence; and internal transcribed spacer 2 partial sequence		275	89	10	no rank	AAAACTTAATGCGAGAGATACCCTTCTCTTGACAAGCATGAAAGCATTCTGCGCTCTGCGAGTGGCTTCGACTCGATCGAGGGCCGCACTCAATGCAGCAGTCACATTGCTCACAATGTGAACTCATTGAGAGTTGAGTCAGCGCAGCTAGTCTGCAAGTGTTTAGATCTCAAAACTCTTCTTGTATCTGAAATCAAGCAGGATCACCC
gb|KJ606357.1| Hordeum vulgare strain 2013050846-1 5.8S ribosomal RNA gene partial sequence; internal transcribed spacer 2 complete sequence; and 28S ribosomal RNA gene partial sequence		349	98	10	Streptophyta	GGACGTGGTGTTTGGCTGCCCACGCCGCGTGGCGTGGTGGGCTGAAGTTGGGGCTGCTGGCATACCGCGTCGGACACAGCGCATGGTGGGCGTCCTTGCTTTATCAATGCAGTGCATCCGACGCGTAGACGGCATCATGGCCTCGAAACGACCCATCGAACGAAGTGCACGTCGCTTCGACCGCGACCCCAGGTCAGGCGGGACTACCCGCTGAGTTTAAGCATATCAATAAGCGGAGGAA
gb|KP686888.1| Uncultured bacterium clone T6_1110_01 16S ribosomal RNA gene partial sequence		443	99	10	no rank	ATCCGGAATCATTGGGTTTAAAGGGGCCGTAGGCGGACAATTAAGTCAGAGGTGAAATTCTGCGGCTCAACCGTAGAACTGCCGTTGAAACTGGTTGTATTGAATCGTTGTGAAGTGGTTAGAATGAGCAGTGTAGCGGTGAAATGCTTAGAGATTGCTCAGAATACCGATTGCGAAGGCAGATCACTAACAACGTATTGACGCTGAGGGACGAAAGCGTGGGGAGCGAACAGGATTAGATACCCTGGTAGTC
gb|KP686902.1| Uncultured bacterium clone T6_1110_43 16S ribosomal RNA gene partial sequence		497	99	10	no rank	GCAGCCGCGGTAATACGGAGGATCCAAGCGTTATCCTGATTTAGTGGGTTTAAAGGGTCCGTAGGCGGGTCTTTAAGTCAGTGGTGAAAGCCTGCAGCTTAACTGTAGAATTGCCATTGATACTGGAGACCTTGAGTGTAGTAGAAGTAGGCGGAATAAGGCATGTAGCGGTGAAATGCATAGATATGCCTTAGAACACCGATTGCGAAGGCAGCTTACTATGTTACAACTGACGCTGAGGGACGAAAGCGTGGGGAGCGAACAGGATTAGATACCCCAGTAGTC
gb|KR077752.1| Uncultured bacterium clone M14 16S ribosomal RNA gene partial sequence		504	99	10	no rank	GCCGCGGTAATACGGAAGGTCCAAGCGTTAATCGGAATTACTGGGCGTAAAGCGCGCGTAGGTGGTTTATTAAGTTGGATGTGAAATCCCCGGGCTCAACCTGGGAACTGCATCCAAAACTGATTCACTAGAGTACGATAGAGGGAGGTAGAATTCACAGTGTAGCGGTGGAATGCGTAGATATTGTGAAGAATACCAATGGCGAAGGCAGCCTCCTGGATCTGTACTGACACTGAGGTGCGAAAGCGTGGGTAGCGAACAGGATTAGATACCCTTGTAGTC
gb|KU199727.1| Marivita sp. IMCC25610 16S ribosomal RNA gene partial sequence		432	98	10	Proteobacteria	AGGAATTACTGGGCGTAAAGCGCGGGTAGGAGGACAGTTAAGTCAGAGGTGAAATCCCAGGGCTCAACCCTGGAACTGCCTTTGATACTGGGTGTCTTGAGTTCGAGAGAGGTGAGTGGAATTCCGAGTGTAGAGGTGAAATTCGTAGATATTCGGAGGAACACCAGTGGCGAAGGCGGCTCACTGGCTCGATACTGACGCTGAGGTGCGAAAGTGTGGGGAGCAAACAGGATTAGATACCCTTGTAGTC
ref|NR_135942.1| Ascochyta phacae CBS 184.55 ITS region; from TYPE material		450	97	10	Ascomycota	ACGCACATTGCGCGGCTGGGTATTCCATGGGGCATGCCTGTGCGAGCGTCATTTGTACCTTCAAGCTTTGCGTGGTGTTGGGTGTTTGTCTCGCCTGTGCGTGTAGACTCGCCTTAAAACAATTGGCAGCCGGCGTATTGATTTCGGAGCGCAGTACATCTCGCGCTTTGCACTCATAACGACGACGTCCAAAAGTACATTTTTACACTCTTGACCTCGGATCAGGTAGGGATACCCGCTGAGTTTAAGCATATCAATAAGCGGAGGAA
