# Supplementary material for: Metabarcoding of Fecal Samples to Determine Herbivore Diets: A Case Study of the Endangered Pacific Pocket Mouse
Source: PLoS One. 2016 Nov 16;11(11):e0165366. doi: 10.1371/journal.pone.0165366 (PMC5112926; doi:10.1371/journal.pone.0165366)
Supplement: S3 Table — The difference between the lowest matching-success rate under any of several simulated chimera rates (10, 20, 30, 40, or 50%) and when chimera rates were set to zero is plotted on the horizontal axis versus on the vertical axis the simulated matching-success rate itself when chimera rates were set to zero. (ODS) [file pone.0165366.s006.ods]

## Sheet: chimera_rate_0
S3 Table Simulation match success rates to the correct species and genus for 1624 plant species present in San Diego County.
Source Species	Match Species	Read Count	Source Genus	Match Genus	Species Match	Species Mismatch	Genus Match	Genus Mismatch	Min p-dist to Non-self Reference	Ambiguous Characters in Source Sequencea	Average Species-level Mismatchb	Average Genus-level Mismatchc
Isoetes howellii	Isoetes howellii	1486	Isoetes	Isoetes	1486	0	1486	0	0.1789	0	1.0000	1.0000
Isoetes orcuttii	Isoetes orcuttii	1420	Isoetes	Isoetes	1420	0	1420	0	0.1789	0	1.0000	1.0000
Selaginella asprella	Selaginella asprella	1257	Selaginella	Selaginella	1257	0	1257	0	0.1672	2	1.0000	1.0000
Selaginella cinerascens	Selaginella cinerascens	1368	Selaginella	Selaginella	1368	0	1368	0	0.1142	0	1.0000	1.0000
Selaginella eremophila	Selaginella eremophila	1341	Selaginella	Selaginella	1341	0	1341	0	0.1142	1	1.0000	1.0000
Azolla filiculoides	Azolla filiculoides	1622	Azolla	Azolla	1622	0	1622	0	0.2416	0	1.0000	1.0000
Calocedrus decurrens	Calocedrus decurrens	1458	Calocedrus	Calocedrus	1458	0	1458	0	0.0680	0	1.0000	1.0000
Hesperocyparis forbesii	Hesperocyparis stephensonii	645	Hesperocyparis	Hesperocyparis	0	645	645	0	0.0000	0	0.5490	1.0000
Hesperocyparis forbesii	Hesperocyparis forbesii	785	Hesperocyparis	Hesperocyparis	785	0	785	0	0.0000	0	0.5490	1.0000
Hesperocyparis stephensonii	Hesperocyparis stephensonii	680	Hesperocyparis	Hesperocyparis	680	0	680	0	0.0000	0	0.4494	1.0000
Hesperocyparis stephensonii	Hesperocyparis forbesii	833	Hesperocyparis	Hesperocyparis	0	833	833	0	0.0000	0	0.4494	1.0000
Juniperus californica	Juniperus californica	1414	Juniperus	Juniperus	1414	0	1414	0	0.0325	0	1.0000	1.0000
Abies concolor	Abies concolor	1261	Abies	Abies	1261	0	1261	0	0.2727	0	1.0000	1.0000
Pinus halepensis	Pinus halepensis	1545	Pinus	Pinus	1545	0	1545	0	0.0275	2	1.0000	0.9559
Pinus jeffreyi	Pinus coulteri	486	Pinus	Pinus	0	486	486	0	0.0000	0	0.3240	0.9559
Pinus jeffreyi	Pinus attenuata	59	Pinus	Pinus	0	59	59	0	0.0000	0	0.3240	0.9559
Pinus jeffreyi	Pinus torreyana	490	Pinus	Pinus	0	490	490	0	0.0000	0	0.3240	0.9559
Pinus jeffreyi	Pinus jeffreyi	496	Pinus	Pinus	496	0	496	0	0.0000	0	0.3240	0.9559
Pinus monophylla	Pinus monophylla	1308	Pinus	Pinus	1308	0	1308	0	0.0028	0	0.8628	0.9559
Pinus monophylla	Pinus quadrifolia	207	Pinus	Pinus	0	207	207	0	0.0028	0	0.8628	0.9559
Pinus monophylla	Pinus lambertiana	1	Pinus	Pinus	0	1	1	0	0.0028	0	0.8628	0.9559
Pinus pinea	Pinus pinea	1479	Pinus	Pinus	1479	0	1479	0	0.0274	1	1.0000	0.9559
Pinus quadrifolia	Pinus quadrifolia	1316	Pinus	Pinus	1316	0	1316	0	0.0028	2	0.8496	0.9559
Pinus quadrifolia	Pinus monophylla	233	Pinus	Pinus	0	233	233	0	0.0028	2	0.8496	0.9559
Ephedra aspera	Ephedra aspera	1544	Ephedra	Ephedra	1544	0	1544	0	0.0189	0	1.0000	1.0000
Ephedra californica	Ephedra californica	419	Ephedra	Ephedra	419	0	419	0	0.3711	2	0.4872	1.0000
Ephedra californica	Ephedra viridis	441	Ephedra	Ephedra	0	441	441	0	0.3711	2	0.4872	1.0000
Ephedra viridis	Ephedra californica	1	Ephedra	Ephedra	0	1	1	0	0.0189	0	0.9988	1.0000
Ephedra viridis	Ephedra aspera	1	Ephedra	Ephedra	0	1	1	0	0.0189	0	0.9988	1.0000
Ephedra viridis	Ephedra viridis	1623	Ephedra	Ephedra	1623	0	1623	0	0.0189	0	0.9988	1.0000
Calycanthus occidentalis	Calycanthus occidentalis	778	Calycanthus	Calycanthus	778	0	778	0	0.1500	0	1.0000	1.0000
Cinnamomum camphora	Cinnamomum camphora	1516	Cinnamomum	Cinnamomum	1516	0	1516	0	0.2318	0	1.0000	1.0000
Ceratophyllum demersum	Ceratophyllum demersum	902	Ceratophyllum	Ceratophyllum	902	0	902	0	0.2174	0	1.0000	1.0000
Ceratophyllum demersum	Ceratophyllum demersum	745	Ceratophyllum	Ceratophyllum	745	0	745	0	0.2174	0	1.0000	1.0000
Avicennia marina	Avicennia marina	1488	Avicennia	Avicennia	1488	0	1488	0	0.1946	0	1.0000	1.0000
Sambucus nigra	Sambucus nigra	1544	Sambucus	Sambucus	1544	0	1544	0	0.1946	0	1.0000	1.0000
Galenia pubescens	Galenia pubescens	1378	Galenia	Galenia	1378	0	1378	0	0.1209	0	1.0000	1.0000
Malephora crocea	Malephora crocea	1337	Malephora	Malephora	1337	0	1337	0	0.0933	0	1.0000	1.0000
Tetragonia tetragonioides	Tetragonia tetragonioides	1434	Tetragonia	Tetragonia	1434	0	1434	0	0.1246	0	1.0000	1.0000
Trianthema portulacastrum	Trianthema portulacastrum	1426	Trianthema	Trianthema	1426	0	1426	0	0.1246	0	1.0000	1.0000
Amaranthus albus	Amaranthus californicus	247	Amaranthus	Amaranthus	0	247	247	0	0.0000	0	0.4412	1.0000
Amaranthus albus	Amaranthus fimbriatus	3	Amaranthus	Amaranthus	0	3	3	0	0.0000	0	0.4412	1.0000
Amaranthus albus	Amaranthus albus	634	Amaranthus	Amaranthus	634	0	634	0	0.0000	0	0.4412	1.0000
Amaranthus albus	Amaranthus blitoides	552	Amaranthus	Amaranthus	0	552	552	0	0.0000	0	0.4412	1.0000
Amaranthus albus	Amaranthus deflexus	1	Amaranthus	Amaranthus	0	1	1	0	0.0000	0	0.4412	1.0000
Amaranthus blitoides	Amaranthus blitum	2	Amaranthus	Amaranthus	0	2	2	0	0.0000	0	0.3936	1.0000
Amaranthus blitoides	Amaranthus blitoides	553	Amaranthus	Amaranthus	553	0	553	0	0.0000	0	0.3936	1.0000
Amaranthus blitoides	Amaranthus californicus	241	Amaranthus	Amaranthus	0	241	241	0	0.0000	0	0.3936	1.0000
Amaranthus blitoides	Amaranthus fimbriatus	4	Amaranthus	Amaranthus	0	4	4	0	0.0000	0	0.3936	1.0000
Amaranthus blitoides	Amaranthus albus	605	Amaranthus	Amaranthus	0	605	605	0	0.0000	0	0.3936	1.0000
Amaranthus blitum	Amaranthus californicus	3	Amaranthus	Amaranthus	0	3	3	0	0.0058	0	0.9284	1.0000
Amaranthus blitum	Amaranthus viridis	3	Amaranthus	Amaranthus	0	3	3	0	0.0058	0	0.9284	1.0000
Amaranthus blitum	Amaranthus powellii	1	Amaranthus	Amaranthus	0	1	1	0	0.0058	0	0.9284	1.0000
Amaranthus blitum	Amaranthus blitoides	1	Amaranthus	Amaranthus	0	1	1	0	0.0058	0	0.9284	1.0000
Amaranthus blitum	Amaranthus deflexus	15	Amaranthus	Amaranthus	0	15	15	0	0.0058	0	0.9284	1.0000
Amaranthus blitum	Amaranthus blitum	1296	Amaranthus	Amaranthus	1296	0	1296	0	0.0058	0	0.9284	1.0000
Amaranthus blitum	Amaranthus hybridus	1	Amaranthus	Amaranthus	0	1	1	0	0.0058	0	0.9284	1.0000
Amaranthus blitum	Amaranthus fimbriatus	76	Amaranthus	Amaranthus	0	76	76	0	0.0058	0	0.9284	1.0000
Amaranthus californicus	Amaranthus albus	277	Amaranthus	Amaranthus	0	277	277	0	0.0029	0	0.6429	1.0000
Amaranthus californicus	Amaranthus fimbriatus	3	Amaranthus	Amaranthus	0	3	3	0	0.0029	0	0.6429	1.0000
Amaranthus californicus	Amaranthus californicus	936	Amaranthus	Amaranthus	936	0	936	0	0.0029	0	0.6429	1.0000
Amaranthus californicus	Amaranthus blitoides	240	Amaranthus	Amaranthus	0	240	240	0	0.0029	0	0.6429	1.0000
Amaranthus deflexus	Amaranthus viridis	95	Amaranthus	Amaranthus	0	95	95	0	0.0029	0	0.9157	1.0000
Amaranthus deflexus	Amaranthus blitum	12	Amaranthus	Amaranthus	0	12	12	0	0.0029	0	0.9157	1.0000
Amaranthus deflexus	Amaranthus deflexus	1390	Amaranthus	Amaranthus	1390	0	1390	0	0.0029	0	0.9157	1.0000
Amaranthus deflexus	Amaranthus fimbriatus	20	Amaranthus	Amaranthus	0	20	20	0	0.0029	0	0.9157	1.0000
Amaranthus deflexus	Amaranthus blitoides	1	Amaranthus	Amaranthus	0	1	1	0	0.0029	0	0.9157	1.0000
Amaranthus fimbriatus	Amaranthus powellii	4	Amaranthus	Amaranthus	0	4	4	0	0.0029	0	0.9245	1.0000
Amaranthus fimbriatus	Amaranthus blitum	70	Amaranthus	Amaranthus	0	70	70	0	0.0029	0	0.9245	1.0000
Amaranthus fimbriatus	Amaranthus viridis	4	Amaranthus	Amaranthus	0	4	4	0	0.0029	0	0.9245	1.0000
Amaranthus fimbriatus	Amaranthus californicus	4	Amaranthus	Amaranthus	0	4	4	0	0.0029	0	0.9245	1.0000
Amaranthus fimbriatus	Amaranthus deflexus	19	Amaranthus	Amaranthus	0	19	19	0	0.0029	0	0.9245	1.0000
Amaranthus fimbriatus	Amaranthus blitoides	3	Amaranthus	Amaranthus	0	3	3	0	0.0029	0	0.9245	1.0000
Amaranthus fimbriatus	Amaranthus albus	4	Amaranthus	Amaranthus	0	4	4	0	0.0029	0	0.9245	1.0000
Amaranthus fimbriatus	Amaranthus fimbriatus	1334	Amaranthus	Amaranthus	1334	0	1334	0	0.0029	0	0.9245	1.0000
Amaranthus fimbriatus	Amaranthus palmeri	1	Amaranthus	Amaranthus	0	1	1	0	0.0029	0	0.9245	1.0000
Amaranthus hybridus	Amaranthus hybridus	728	Amaranthus	Amaranthus	728	0	728	0	0.0000	0	0.4863	1.0000
Amaranthus hybridus	Amaranthus retroflexus	735	Amaranthus	Amaranthus	0	735	735	0	0.0000	0	0.4863	1.0000
Amaranthus hybridus	Amaranthus deflexus	1	Amaranthus	Amaranthus	0	1	1	0	0.0000	0	0.4863	1.0000
Amaranthus hybridus	Amaranthus powellii	32	Amaranthus	Amaranthus	0	32	32	0	0.0000	0	0.4863	1.0000
Amaranthus hybridus	Amaranthus fimbriatus	1	Amaranthus	Amaranthus	0	1	1	0	0.0000	0	0.4863	1.0000
Datisca glomerata	Datisca glomerata	716	Datisca	Datisca	716	0	716	0	0.1656	0	1.0000	1.0000
Datisca glomerata	Datisca glomerata	680	Datisca	Datisca	680	0	680	0	0.1656	0	1.0000	1.0000
Dipsacus fullonum	Dipsacus fullonum	1458	Dipsacus	Dipsacus	1458	0	1458	0	0.0256	0	1.0000	1.0000
Dipsacus sativus	Dipsacus sativus	1507	Dipsacus	Dipsacus	1507	0	1507	0	0.0256	0	1.0000	1.0000
Elaeagnus angustifolia	Elaeagnus angustifolia	1534	Elaeagnus	Elaeagnus	1534	0	1534	0	0.1419	1	1.0000	1.0000
Bergia texana	Bergia texana	1389	Bergia	Bergia	1389	0	1389	0	0.1254	0	1.0000	1.0000
Elatine brachysperma	Elatine chilensis	1	Elatine	Elatine	0	1	1	0	0.0443	0	0.9993	1.0000
Elatine brachysperma	Elatine brachysperma	1336	Elatine	Elatine	1336	0	1336	0	0.0443	0	0.9993	1.0000
Elatine californica	Elatine californica	1381	Elatine	Elatine	1381	0	1381	0	0.0443	0	1.0000	1.0000
Elatine chilensis	Elatine chilensis	1373	Elatine	Elatine	1373	0	1373	0	0.1206	0	0.9985	1.0000
Elatine chilensis	Elatine brachysperma	2	Elatine	Elatine	0	2	2	0	0.1206	0	0.9985	1.0000
Amaranthus palmeri	Amaranthus powellii	57	Amaranthus	Amaranthus	0	57	57	0	0.0029	1	0.9462	1.0000
Amaranthus palmeri	Amaranthus hybridus	17	Amaranthus	Amaranthus	0	17	17	0	0.0029	1	0.9462	1.0000
Amaranthus palmeri	Amaranthus retroflexus	6	Amaranthus	Amaranthus	0	6	6	0	0.0029	1	0.9462	1.0000
Amaranthus palmeri	Amaranthus palmeri	1408	Amaranthus	Amaranthus	1408	0	1408	0	0.0029	1	0.9462	1.0000
Arbutus menziesii	Arbutus menziesii	745	Arbutus	Arbutus	745	0	745	0	0.0969	0	1.0000	1.0000
Arbutus menziesii	Arbutus menziesii	744	Arbutus	Arbutus	744	0	744	0	0.0969	0	1.0000	1.0000
Arbutus unedo	Arbutus unedo	1511	Arbutus	Arbutus	1511	0	1511	0	0.0798	0	1.0000	1.0000
Arctostaphylos glandulosa	Arctostaphylos rainbowensis	18	Arctostaphylos	Arctostaphylos	0	18	18	0	0.0000	0	0.4793	1.0000
Arctostaphylos glandulosa	Arctostaphylos glauca	16	Arctostaphylos	Arctostaphylos	0	16	16	0	0.0000	0	0.4793	1.0000
Arctostaphylos glandulosa	Arctostaphylos patula	25	Arctostaphylos	Arctostaphylos	0	25	25	0	0.0000	0	0.4793	1.0000
Arctostaphylos glandulosa	Arctostaphylos rainbowensis	27	Arctostaphylos	Arctostaphylos	0	27	27	0	0.0000	0	0.4793	1.0000
Arctostaphylos glandulosa	Arctostaphylos parryana	411	Arctostaphylos	Arctostaphylos	0	411	411	0	0.0000	0	0.4793	1.0000
Arctostaphylos glandulosa	Arctostaphylos glandulosa	442	Arctostaphylos	Arctostaphylos	442	0	442	0	0.0000	0	0.4793	1.0000
Arctostaphylos glandulosa	Arctostaphylos otayensis	27	Arctostaphylos	Arctostaphylos	0	27	27	0	0.0000	0	0.4793	1.0000
Arctostaphylos glandulosa	Arctostaphylos pringlei	27	Arctostaphylos	Arctostaphylos	0	27	27	0	0.0000	0	0.4793	1.0000
Arctostaphylos glandulosa	Arctostaphylos pungens	1	Arctostaphylos	Arctostaphylos	0	1	1	0	0.0000	0	0.4793	1.0000
Arctostaphylos glandulosa	Arctostaphylos glandulosa	15	Arctostaphylos	Arctostaphylos	15	0	15	0	0.0000	0	0.4793	1.0000
Arctostaphylos glandulosa	Arctostaphylos glandulosa	16	Arctostaphylos	Arctostaphylos	16	0	16	0	0.0000	0	0.4793	1.0000
Arctostaphylos glandulosa	Arctostaphylos glandulosa	21	Arctostaphylos	Arctostaphylos	21	0	21	0	0.0000	0	0.4793	1.0000
Arctostaphylos glandulosa	Arctostaphylos glandulosa	415	Arctostaphylos	Arctostaphylos	415	0	415	0	0.0000	0	0.4793	1.0000
Arctostaphylos glandulosa	Arctostaphylos pringlei	23	Arctostaphylos	Arctostaphylos	0	23	23	0	0.0000	0	0.4793	1.0000
Arctostaphylos glandulosa	Arctostaphylos glandulosa	10	Arctostaphylos	Arctostaphylos	10	0	10	0	0.0000	0	0.4793	1.0000
Arctostaphylos glandulosa	Arctostaphylos patula	29	Arctostaphylos	Arctostaphylos	0	29	29	0	0.0000	0	0.4793	1.0000
Arctostaphylos glandulosa	Arctostaphylos glandulosa	431	Arctostaphylos	Arctostaphylos	431	0	431	0	0.0000	0	0.4793	1.0000
Arctostaphylos glandulosa	Arctostaphylos parryana	481	Arctostaphylos	Arctostaphylos	0	481	481	0	0.0000	0	0.4793	1.0000
Arctostaphylos glandulosa	Arctostaphylos glandulosa	12	Arctostaphylos	Arctostaphylos	12	0	12	0	0.0000	0	0.4793	1.0000
Arctostaphylos glandulosa	Arctostaphylos glauca	19	Arctostaphylos	Arctostaphylos	0	19	19	0	0.0000	0	0.4793	1.0000
Arctostaphylos glandulosa	Arctostaphylos rainbowensis	18	Arctostaphylos	Arctostaphylos	0	18	18	0	0.0000	0	0.4793	1.0000
Arctostaphylos glandulosa	Arctostaphylos pungens	2	Arctostaphylos	Arctostaphylos	0	2	2	0	0.0000	0	0.4793	1.0000
Arctostaphylos glandulosa	Arctostaphylos glandulosa	405	Arctostaphylos	Arctostaphylos	405	0	405	0	0.0000	0	0.4793	1.0000
Arctostaphylos glandulosa	Arctostaphylos otayensis	20	Arctostaphylos	Arctostaphylos	0	20	20	0	0.0000	0	0.4793	1.0000
Arctostaphylos glandulosa	Arctostaphylos rainbowensis	18	Arctostaphylos	Arctostaphylos	0	18	18	0	0.0000	0	0.4793	1.0000
Arctostaphylos glandulosa	Arctostaphylos glandulosa	17	Arctostaphylos	Arctostaphylos	17	0	17	0	0.0000	0	0.4793	1.0000
Arctostaphylos glandulosa	Arctostaphylos parryana	25	Arctostaphylos	Arctostaphylos	0	25	25	0	0.0000	0	0.4793	1.0000
Arctostaphylos glandulosa	Arctostaphylos glandulosa	204	Arctostaphylos	Arctostaphylos	204	0	204	0	0.0000	0	0.4793	1.0000
Arctostaphylos glandulosa	Arctostaphylos glandulosa	182	Arctostaphylos	Arctostaphylos	182	0	182	0	0.0000	0	0.4793	1.0000
Arctostaphylos glandulosa	Arctostaphylos glandulosa	176	Arctostaphylos	Arctostaphylos	176	0	176	0	0.0000	0	0.4793	1.0000
Arctostaphylos glandulosa	Arctostaphylos pungens	33	Arctostaphylos	Arctostaphylos	0	33	33	0	0.0000	0	0.4793	1.0000
Arctostaphylos glandulosa	Arctostaphylos glauca	207	Arctostaphylos	Arctostaphylos	0	207	207	0	0.0000	0	0.4793	1.0000
Arctostaphylos glandulosa	Arctostaphylos otayensis	110	Arctostaphylos	Arctostaphylos	0	110	110	0	0.0000	0	0.4793	1.0000
Arctostaphylos glandulosa	Arctostaphylos patula	32	Arctostaphylos	Arctostaphylos	0	32	32	0	0.0000	0	0.4793	1.0000
Arctostaphylos glandulosa	Arctostaphylos pringlei	109	Arctostaphylos	Arctostaphylos	0	109	109	0	0.0000	0	0.4793	1.0000
Arctostaphylos glandulosa	Arctostaphylos rainbowensis	210	Arctostaphylos	Arctostaphylos	0	210	210	0	0.0000	0	0.4793	1.0000
Arctostaphylos glandulosa	Arctostaphylos glandulosa	13	Arctostaphylos	Arctostaphylos	13	0	13	0	0.0000	0	0.4793	1.0000
Arctostaphylos glandulosa	Arctostaphylos pungens	8	Arctostaphylos	Arctostaphylos	0	8	8	0	0.0000	0	0.4793	1.0000
Arctostaphylos glandulosa	Arctostaphylos rainbowensis	188	Arctostaphylos	Arctostaphylos	0	188	188	0	0.0000	0	0.4793	1.0000
Arctostaphylos glandulosa	Arctostaphylos glandulosa	26	Arctostaphylos	Arctostaphylos	26	0	26	0	0.0000	0	0.4793	1.0000
Arctostaphylos glauca	Arctostaphylos glandulosa	197	Arctostaphylos	Arctostaphylos	0	197	197	0	0.0000	0	0.1342	1.0000
Arctostaphylos glauca	Arctostaphylos glandulosa	192	Arctostaphylos	Arctostaphylos	0	192	192	0	0.0000	0	0.1342	1.0000
Arctostaphylos glauca	Arctostaphylos pungens	26	Arctostaphylos	Arctostaphylos	0	26	26	0	0.0000	0	0.1342	1.0000
Arctostaphylos glauca	Arctostaphylos patula	18	Arctostaphylos	Arctostaphylos	0	18	18	0	0.0000	0	0.1342	1.0000
Arctostaphylos glauca	Arctostaphylos glandulosa	182	Arctostaphylos	Arctostaphylos	0	182	182	0	0.0000	0	0.1342	1.0000
Arctostaphylos glauca	Arctostaphylos pungens	16	Arctostaphylos	Arctostaphylos	0	16	16	0	0.0000	0	0.1342	1.0000
Arctostaphylos glauca	Arctostaphylos glauca	197	Arctostaphylos	Arctostaphylos	197	0	197	0	0.0000	0	0.1342	1.0000
Arctostaphylos glauca	Arctostaphylos otayensis	113	Arctostaphylos	Arctostaphylos	0	113	113	0	0.0000	0	0.1342	1.0000
Arctostaphylos glauca	Arctostaphylos glandulosa	16	Arctostaphylos	Arctostaphylos	0	16	16	0	0.0000	0	0.1342	1.0000
Arctostaphylos glauca	Arctostaphylos parryana	19	Arctostaphylos	Arctostaphylos	0	19	19	0	0.0000	0	0.1342	1.0000
Arctostaphylos glauca	Arctostaphylos pringlei	108	Arctostaphylos	Arctostaphylos	0	108	108	0	0.0000	0	0.1342	1.0000
Arctostaphylos glauca	Arctostaphylos glandulosa	16	Arctostaphylos	Arctostaphylos	0	16	16	0	0.0000	0	0.1342	1.0000
Arctostaphylos glauca	Arctostaphylos rainbowensis	183	Arctostaphylos	Arctostaphylos	0	183	183	0	0.0000	0	0.1342	1.0000
Arctostaphylos glauca	Arctostaphylos rainbowensis	185	Arctostaphylos	Arctostaphylos	0	185	185	0	0.0000	0	0.1342	1.0000
Arctostaphylos otayensis	Arctostaphylos glandulosa	24	Arctostaphylos	Arctostaphylos	0	24	24	0	0.0000	1	0.1194	1.0000
Arctostaphylos otayensis	Arctostaphylos glandulosa	170	Arctostaphylos	Arctostaphylos	0	170	170	0	0.0000	1	0.1194	1.0000
Arctostaphylos otayensis	Arctostaphylos rainbowensis	163	Arctostaphylos	Arctostaphylos	0	163	163	0	0.0000	1	0.1194	1.0000
Arctostaphylos otayensis	Arctostaphylos pungens	11	Arctostaphylos	Arctostaphylos	0	11	11	0	0.0000	1	0.1194	1.0000
Arctostaphylos otayensis	Arctostaphylos glauca	157	Arctostaphylos	Arctostaphylos	0	157	157	0	0.0000	1	0.1194	1.0000
Arctostaphylos otayensis	Arctostaphylos glandulosa	158	Arctostaphylos	Arctostaphylos	0	158	158	0	0.0000	1	0.1194	1.0000
Arctostaphylos otayensis	Arctostaphylos pungens	31	Arctostaphylos	Arctostaphylos	0	31	31	0	0.0000	1	0.1194	1.0000
Arctostaphylos otayensis	Arctostaphylos otayensis	177	Arctostaphylos	Arctostaphylos	177	0	177	0	0.0000	1	0.1194	1.0000
Arctostaphylos otayensis	Arctostaphylos patula	33	Arctostaphylos	Arctostaphylos	0	33	33	0	0.0000	1	0.1194	1.0000
Arctostaphylos otayensis	Arctostaphylos rainbowensis	167	Arctostaphylos	Arctostaphylos	0	167	167	0	0.0000	1	0.1194	1.0000
Arctostaphylos otayensis	Arctostaphylos glandulosa	23	Arctostaphylos	Arctostaphylos	0	23	23	0	0.0000	1	0.1194	1.0000
Arctostaphylos otayensis	Arctostaphylos pringlei	204	Arctostaphylos	Arctostaphylos	0	204	204	0	0.0000	1	0.1194	1.0000
Arctostaphylos otayensis	Arctostaphylos parryana	15	Arctostaphylos	Arctostaphylos	0	15	15	0	0.0000	1	0.1194	1.0000
Arctostaphylos otayensis	Arctostaphylos glandulosa	149	Arctostaphylos	Arctostaphylos	0	149	149	0	0.0000	1	0.1194	1.0000
Amaranthus powellii	Amaranthus fimbriatus	4	Amaranthus	Amaranthus	0	4	4	0	0.0029	0	0.9468	1.0000
Amaranthus powellii	Amaranthus powellii	1405	Amaranthus	Amaranthus	1405	0	1405	0	0.0029	0	0.9468	1.0000
Amaranthus powellii	Amaranthus cruentus	5	Amaranthus	Amaranthus	0	5	5	0	0.0029	0	0.9468	1.0000
Amaranthus powellii	Amaranthus hybridus	26	Amaranthus	Amaranthus	0	26	26	0	0.0029	0	0.9468	1.0000
Amaranthus powellii	Amaranthus retroflexus	32	Amaranthus	Amaranthus	0	32	32	0	0.0029	0	0.9468	1.0000
Amaranthus powellii	Amaranthus palmeri	12	Amaranthus	Amaranthus	0	12	12	0	0.0029	0	0.9468	1.0000
Arctostaphylos parryana	Arctostaphylos glandulosa	17	Arctostaphylos	Arctostaphylos	0	17	17	0	0.0000	0	0.2983	1.0000
Arctostaphylos parryana	Arctostaphylos otayensis	31	Arctostaphylos	Arctostaphylos	0	31	31	0	0.0000	0	0.2983	1.0000
Arctostaphylos parryana	Arctostaphylos pungens	2	Arctostaphylos	Arctostaphylos	0	2	2	0	0.0000	0	0.2983	1.0000
Arctostaphylos parryana	Arctostaphylos pringlei	25	Arctostaphylos	Arctostaphylos	0	25	25	0	0.0000	0	0.2983	1.0000
Arctostaphylos parryana	Arctostaphylos glandulosa	19	Arctostaphylos	Arctostaphylos	0	19	19	0	0.0000	0	0.2983	1.0000
Arctostaphylos parryana	Arctostaphylos rainbowensis	14	Arctostaphylos	Arctostaphylos	0	14	14	0	0.0000	0	0.2983	1.0000
Arctostaphylos parryana	Arctostaphylos glandulosa	466	Arctostaphylos	Arctostaphylos	0	466	466	0	0.0000	0	0.2983	1.0000
Arctostaphylos parryana	Arctostaphylos glauca	26	Arctostaphylos	Arctostaphylos	0	26	26	0	0.0000	0	0.2983	1.0000
Arctostaphylos parryana	Arctostaphylos rainbowensis	22	Arctostaphylos	Arctostaphylos	0	22	22	0	0.0000	0	0.2983	1.0000
Arctostaphylos parryana	Arctostaphylos glandulosa	16	Arctostaphylos	Arctostaphylos	0	16	16	0	0.0000	0	0.2983	1.0000
Arctostaphylos parryana	Arctostaphylos patula	20	Arctostaphylos	Arctostaphylos	0	20	20	0	0.0000	0	0.2983	1.0000
Arctostaphylos parryana	Arctostaphylos glandulosa	424	Arctostaphylos	Arctostaphylos	0	424	424	0	0.0000	0	0.2983	1.0000
Arctostaphylos parryana	Arctostaphylos parryana	460	Arctostaphylos	Arctostaphylos	460	0	460	0	0.0000	0	0.2983	1.0000
Arctostaphylos patula	Arctostaphylos glandulosa	211	Arctostaphylos	Arctostaphylos	0	211	211	0	0.0000	1	0.1577	1.0000
Arctostaphylos patula	Arctostaphylos pringlei	101	Arctostaphylos	Arctostaphylos	0	101	101	0	0.0000	1	0.1577	1.0000
Arctostaphylos patula	Arctostaphylos glandulosa	66	Arctostaphylos	Arctostaphylos	0	66	66	0	0.0000	1	0.1577	1.0000
Arctostaphylos patula	Arctostaphylos glandulosa	86	Arctostaphylos	Arctostaphylos	0	86	86	0	0.0000	1	0.1577	1.0000
Arctostaphylos patula	Arctostaphylos glandulosa	74	Arctostaphylos	Arctostaphylos	0	74	74	0	0.0000	1	0.1577	1.0000
Arctostaphylos patula	Arctostaphylos otayensis	94	Arctostaphylos	Arctostaphylos	0	94	94	0	0.0000	1	0.1577	1.0000
Arctostaphylos patula	Arctostaphylos rainbowensis	78	Arctostaphylos	Arctostaphylos	0	78	78	0	0.0000	1	0.1577	1.0000
Arctostaphylos patula	Arctostaphylos pungens	1	Arctostaphylos	Arctostaphylos	0	1	1	0	0.0000	1	0.1577	1.0000
Arctostaphylos patula	Arctostaphylos rainbowensis	88	Arctostaphylos	Arctostaphylos	0	88	88	0	0.0000	1	0.1577	1.0000
Arctostaphylos patula	Arctostaphylos pungens	13	Arctostaphylos	Arctostaphylos	0	13	13	0	0.0000	1	0.1577	1.0000
Arctostaphylos patula	Arctostaphylos parryana	185	Arctostaphylos	Arctostaphylos	0	185	185	0	0.0000	1	0.1577	1.0000
Arctostaphylos patula	Arctostaphylos glandulosa	204	Arctostaphylos	Arctostaphylos	0	204	204	0	0.0000	1	0.1577	1.0000
Arctostaphylos patula	Arctostaphylos glauca	76	Arctostaphylos	Arctostaphylos	0	76	76	0	0.0000	1	0.1577	1.0000
Arctostaphylos patula	Arctostaphylos patula	239	Arctostaphylos	Arctostaphylos	239	0	239	0	0.0000	1	0.1577	1.0000
Arctostaphylos pringlei	Arctostaphylos rainbowensis	188	Arctostaphylos	Arctostaphylos	0	188	188	0	0.0000	1	0.1203	1.0000
Arctostaphylos pringlei	Arctostaphylos glandulosa	26	Arctostaphylos	Arctostaphylos	0	26	26	0	0.0000	1	0.1203	1.0000
Arctostaphylos pringlei	Arctostaphylos pungens	4	Arctostaphylos	Arctostaphylos	0	4	4	0	0.0000	1	0.1203	1.0000
Arctostaphylos pringlei	Arctostaphylos otayensis	186	Arctostaphylos	Arctostaphylos	0	186	186	0	0.0000	1	0.1203	1.0000
Arctostaphylos pringlei	Arctostaphylos patula	21	Arctostaphylos	Arctostaphylos	0	21	21	0	0.0000	1	0.1203	1.0000
Arctostaphylos pringlei	Arctostaphylos glauca	145	Arctostaphylos	Arctostaphylos	0	145	145	0	0.0000	1	0.1203	1.0000
Arctostaphylos pringlei	Arctostaphylos parryana	16	Arctostaphylos	Arctostaphylos	0	16	16	0	0.0000	1	0.1203	1.0000
Arctostaphylos pringlei	Arctostaphylos glandulosa	181	Arctostaphylos	Arctostaphylos	0	181	181	0	0.0000	1	0.1203	1.0000
Arctostaphylos pringlei	Arctostaphylos glandulosa	170	Arctostaphylos	Arctostaphylos	0	170	170	0	0.0000	1	0.1203	1.0000
Arctostaphylos pringlei	Arctostaphylos pringlei	181	Arctostaphylos	Arctostaphylos	181	0	181	0	0.0000	1	0.1203	1.0000
Arctostaphylos pringlei	Arctostaphylos glandulosa	21	Arctostaphylos	Arctostaphylos	0	21	21	0	0.0000	1	0.1203	1.0000
Arctostaphylos pringlei	Arctostaphylos pungens	33	Arctostaphylos	Arctostaphylos	0	33	33	0	0.0000	1	0.1203	1.0000
Arctostaphylos pringlei	Arctostaphylos glandulosa	155	Arctostaphylos	Arctostaphylos	0	155	155	0	0.0000	1	0.1203	1.0000
Arctostaphylos pringlei	Arctostaphylos rainbowensis	177	Arctostaphylos	Arctostaphylos	0	177	177	0	0.0000	1	0.1203	1.0000
Arctostaphylos pungens	Arctostaphylos pringlei	1	Arctostaphylos	Arctostaphylos	0	1	1	0	0.0000	0	0.5480	1.0000
Arctostaphylos pungens	Arctostaphylos pungens	1421	Arctostaphylos	Arctostaphylos	1421	0	1421	0	0.0000	0	0.5480	1.0000
Arctostaphylos pungens	Arctostaphylos rainbowensis	5	Arctostaphylos	Arctostaphylos	0	5	5	0	0.0000	0	0.5480	1.0000
Arctostaphylos pungens	Arctostaphylos glauca	10	Arctostaphylos	Arctostaphylos	0	10	10	0	0.0000	0	0.5480	1.0000
Arctostaphylos pungens	Arctostaphylos otayensis	1	Arctostaphylos	Arctostaphylos	0	1	1	0	0.0000	0	0.5480	1.0000
Arctostaphylos pungens	Arctostaphylos rainbowensis	8	Arctostaphylos	Arctostaphylos	0	8	8	0	0.0000	0	0.5480	1.0000
Arctostaphylos pungens	Arctostaphylos glandulosa	11	Arctostaphylos	Arctostaphylos	0	11	11	0	0.0000	0	0.5480	1.0000
Arctostaphylos pungens	Arctostaphylos glandulosa	8	Arctostaphylos	Arctostaphylos	0	8	8	0	0.0000	0	0.5480	1.0000
Arctostaphylos pungens	Arctostaphylos pungens	22	Arctostaphylos	Arctostaphylos	22	0	22	0	0.0000	0	0.5480	1.0000
Arctostaphylos pungens	Arctostaphylos glandulosa	13	Arctostaphylos	Arctostaphylos	0	13	13	0	0.0000	0	0.5480	1.0000
Arctostaphylos pungens	Arctostaphylos glandulosa	1	Arctostaphylos	Arctostaphylos	0	1	1	0	0.0000	0	0.5480	1.0000
Arctostaphylos rainbowensis	Arctostaphylos rainbowensis	182	Arctostaphylos	Arctostaphylos	182	0	182	0	0.0000	1	0.2662	1.0000
Arctostaphylos rainbowensis	Arctostaphylos parryana	13	Arctostaphylos	Arctostaphylos	0	13	13	0	0.0000	1	0.2662	1.0000
Arctostaphylos rainbowensis	Arctostaphylos pungens	20	Arctostaphylos	Arctostaphylos	0	20	20	0	0.0000	1	0.2662	1.0000
Arctostaphylos rainbowensis	Arctostaphylos patula	22	Arctostaphylos	Arctostaphylos	0	22	22	0	0.0000	1	0.2662	1.0000
Arctostaphylos rainbowensis	Arctostaphylos glauca	205	Arctostaphylos	Arctostaphylos	0	205	205	0	0.0000	1	0.2662	1.0000
Arctostaphylos rainbowensis	Arctostaphylos glandulosa	183	Arctostaphylos	Arctostaphylos	0	183	183	0	0.0000	1	0.2662	1.0000
Arctostaphylos rainbowensis	Arctostaphylos rainbowensis	222	Arctostaphylos	Arctostaphylos	222	0	222	0	0.0000	1	0.2662	1.0000
Arctostaphylos rainbowensis	Arctostaphylos pringlei	105	Arctostaphylos	Arctostaphylos	0	105	105	0	0.0000	1	0.2662	1.0000
Arctostaphylos rainbowensis	Arctostaphylos pungens	7	Arctostaphylos	Arctostaphylos	0	7	7	0	0.0000	1	0.2662	1.0000
Arctostaphylos rainbowensis	Arctostaphylos glandulosa	186	Arctostaphylos	Arctostaphylos	0	186	186	0	0.0000	1	0.2662	1.0000
Arctostaphylos rainbowensis	Arctostaphylos glandulosa	14	Arctostaphylos	Arctostaphylos	0	14	14	0	0.0000	1	0.2662	1.0000
Arctostaphylos rainbowensis	Arctostaphylos otayensis	79	Arctostaphylos	Arctostaphylos	0	79	79	0	0.0000	1	0.2662	1.0000
Arctostaphylos rainbowensis	Arctostaphylos glandulosa	199	Arctostaphylos	Arctostaphylos	0	199	199	0	0.0000	1	0.2662	1.0000
Arctostaphylos rainbowensis	Arctostaphylos glandulosa	12	Arctostaphylos	Arctostaphylos	0	12	12	0	0.0000	1	0.2662	1.0000
Comarostaphylis diversifolia	Comarostaphylis diversifolia	1463	Comarostaphylis	Comarostaphylis	1463	0	1463	0	0.0629	0	1.0000	1.0000
Comarostaphylis diversifolia	Comarostaphylis diversifolia	33	Comarostaphylis	Comarostaphylis	33	0	33	0	0.0629	0	1.0000	1.0000
Comarostaphylis diversifolia	Comarostaphylis diversifolia	30	Comarostaphylis	Comarostaphylis	30	0	30	0	0.0629	0	1.0000	1.0000
Ornithostaphylos oppositifolia	Ornithostaphylos oppositifolia	1538	Ornithostaphylos	Ornithostaphylos	1538	0	1538	0	0.0060	0	0.9157	0.9157
Amaranthus retroflexus	Amaranthus hybridus	736	Amaranthus	Amaranthus	0	736	736	0	0.0000	0	0.5000	1.0000
Amaranthus retroflexus	Amaranthus powellii	37	Amaranthus	Amaranthus	0	37	37	0	0.0000	0	0.5000	1.0000
Amaranthus retroflexus	Amaranthus retroflexus	773	Amaranthus	Amaranthus	773	0	773	0	0.0000	0	0.5000	1.0000
Rhododendron occidentale	Rhododendron occidentale	1491	Rhododendron	Rhododendron	1491	0	1491	0	0.1032	0	1.0000	1.0000
Acalypha californica	Acalypha californica	1316	Acalypha	Acalypha	1316	0	1316	0	0.1299	0	1.0000	1.0000
Bernardia incana	Bernardia incana	1442	Bernardia	Bernardia	1442	0	1442	0	0.1466	0	1.0000	1.0000
Croton californicus	Croton californicus	1366	Croton	Croton	1366	0	1366	0	0.1216	0	1.0000	1.0000
Amaranthus viridis	Amaranthus deflexus	85	Amaranthus	Amaranthus	0	85	85	0	0.0029	0	0.9369	1.0000
Amaranthus viridis	Amaranthus viridis	1352	Amaranthus	Amaranthus	1352	0	1352	0	0.0029	0	0.9369	1.0000
Amaranthus viridis	Amaranthus fimbriatus	4	Amaranthus	Amaranthus	0	4	4	0	0.0029	0	0.9369	1.0000
Amaranthus viridis	Amaranthus blitum	2	Amaranthus	Amaranthus	0	2	2	0	0.0029	0	0.9369	1.0000
Euphorbia abramsiana	Euphorbia abramsiana	1407	Euphorbia	Euphorbia	1407	0	1407	0	0.0982	0	1.0000	0.9723
Euphorbia albomarginata	Euphorbia albomarginata	1543	Euphorbia	Euphorbia	1543	0	1543	0	0.0785	0	1.0000	0.9723
Euphorbia arizonica	Euphorbia arizonica	1441	Euphorbia	Euphorbia	1441	0	1441	0	0.0643	0	1.0000	0.9723
Euphorbia cyathophora	Euphorbia cyathophora	1380	Euphorbia	Euphorbia	1380	0	1380	0	0.1790	0	1.0000	0.9723
Euphorbia graminea	Euphorbia graminea	747	Euphorbia	Euphorbia	747	0	747	0	0.1241	0	0.5173	0.9723
Euphorbia graminea	Euphorbia lathyris	697	Euphorbia	Euphorbia	0	697	697	0	0.1241	0	0.5173	0.9723
Euphorbia hypericifolia	Euphorbia hypericifolia	1416	Euphorbia	Euphorbia	1416	0	1416	0	0.0942	0	1.0000	0.9723
Euphorbia hyssopifolia	Euphorbia hyssopifolia	1459	Euphorbia	Euphorbia	1459	0	1459	0	0.1084	0	1.0000	0.9723
Amaranthus watsonii	Amaranthus watsonii	1507	Amaranthus	Amaranthus	1507	0	1507	0	0.1325	0	1.0000	1.0000
Euphorbia lathyris	Euphorbia graminea	766	Euphorbia	Euphorbia	0	766	766	0	0.1241	0	0.4761	0.9723
Euphorbia lathyris	Euphorbia lathyris	696	Euphorbia	Euphorbia	696	0	696	0	0.1241	0	0.4761	0.9723
Euphorbia maculata	Euphorbia maculata	701	Euphorbia	Euphorbia	701	0	701	0	0.1358	0	1.0000	0.9723
Euphorbia maculata	Euphorbia maculata	745	Euphorbia	Euphorbia	745	0	745	0	0.1358	0	1.0000	0.9723
Euphorbia melanadenia	Euphorbia melanadenia	1446	Euphorbia	Euphorbia	1446	0	1446	0	0.0595	0	1.0000	0.9723
Euphorbia micromera	Euphorbia micromera	1474	Euphorbia	Euphorbia	1474	0	1474	0	0.0704	0	1.0000	0.9723
Euphorbia pediculifera	Euphorbia pediculifera	1394	Euphorbia	Euphorbia	1394	0	1394	0	0.0806	0	1.0000	0.9723
Euphorbia polycarpa	Euphorbia polycarpa	772	Euphorbia	Euphorbia	772	0	772	0	0.0643	0	1.0000	0.9723
Euphorbia polycarpa	Euphorbia polycarpa	733	Euphorbia	Euphorbia	733	0	733	0	0.0643	0	1.0000	0.9723
Euphorbia serpens	Euphorbia serpens	1455	Euphorbia	Euphorbia	1455	0	1455	0	0.0785	0	1.0000	0.9723
Euphorbia serpyllifolia	Euphorbia serpyllifolia	1418	Euphorbia	Euphorbia	1418	0	1418	0	0.0000	0	0.6669	0.9723
Euphorbia serpyllifolia	Euphorbia maculata	1	Euphorbia	Euphorbia	0	1	1	0	0.0000	0	0.6669	0.9723
Euphorbia serpyllifolia	Amorpha californica	479	Euphorbia	Amorpha	0	479	0	479	0.0000	0	0.6669	0.9723
Euphorbia serpyllifolia	Acmispon micranthus	477	Euphorbia	Acmispon	0	477	0	477	0.0000	0	0.6669	0.9723
Euphorbia serpyllifolia	Euphorbia serpyllifolia	502	Euphorbia	Euphorbia	502	0	502	0	0.0000	0	0.6669	0.9723
Euphorbia serpyllifolia	Amorpha fruticosa	2	Euphorbia	Amorpha	0	2	0	2	0.0000	0	0.6669	0.9723
Euphorbia setiloba	Euphorbia setiloba	1403	Euphorbia	Euphorbia	1403	0	1403	0	0.0595	1	1.0000	0.9723
Euphorbia spathulata	Euphorbia spathulata	1417	Euphorbia	Euphorbia	1417	0	1417	0	0.1615	0	1.0000	0.9723
Euphorbia spathulata	Euphorbia spathulata	10	Euphorbia	Euphorbia	10	0	10	0	0.1615	0	1.0000	0.9723
Euphorbia terracina	Euphorbia terracina	1498	Euphorbia	Euphorbia	1498	0	1498	0	0.1404	0	1.0000	0.9723
Euphorbia virgata	Euphorbia virgata	1376	Euphorbia	Euphorbia	1376	0	1376	0	0.1471	0	1.0000	0.9723
Ricinus communis	Ricinus communis	1446	Ricinus	Ricinus	1446	0	1446	0	0.1358	0	1.0000	1.0000
Stillingia linearifolia	Stillingia linearifolia	1376	Stillingia	Stillingia	1376	0	1376	0	0.0379	0	1.0000	1.0000
Stillingia spinulosa	Stillingia spinulosa	1480	Stillingia	Stillingia	1480	0	1480	0	0.0379	0	1.0000	1.0000
Acacia murrayana	Acmispon brachycarpus	530	Acacia	Acmispon	0	530	0	530	0.0207	0	0.6015	0.3356
Acacia murrayana	Acacia murrayana	856	Acacia	Acacia	856	0	856	0	0.0207	0	0.6015	0.3356
Acacia murrayana	Acmispon wrangelianus	37	Acacia	Acmispon	0	37	0	37	0.0207	0	0.6015	0.3356
Acacia pendula	Acmispon glaber	92	Acacia	Acmispon	0	92	0	92	0.0030	0	0.1957	0.3356
Acacia pendula	Acmispon heermannii	5	Acacia	Acmispon	0	5	0	5	0.0030	0	0.1957	0.3356
Acacia pendula	Acmispon glaber	260	Acacia	Acmispon	0	260	0	260	0.0030	0	0.1957	0.3356
Acacia pendula	Acacia pendula	275	Acacia	Acacia	275	0	275	0	0.0030	0	0.1957	0.3356
Acacia pendula	Acacia retinodes	1	Acacia	Acacia	0	1	1	0	0.0030	0	0.1957	0.3356
Acacia pendula	Acmispon haydonii	6	Acacia	Acmispon	0	6	0	6	0.0030	0	0.1957	0.3356
Acacia pendula	Acmispon glaber	133	Acacia	Acmispon	0	133	0	133	0.0030	0	0.1957	0.3356
Acacia pendula	Acmispon glaber	93	Acacia	Acmispon	0	93	0	93	0.0030	0	0.1957	0.3356
Acacia pendula	Acmispon glaber	264	Acacia	Acmispon	0	264	0	264	0.0030	0	0.1957	0.3356
Acacia pendula	Acmispon prostratus	1	Acacia	Acmispon	0	1	0	1	0.0030	0	0.1957	0.3356
Acacia pendula	Acmispon nevadensis	1	Acacia	Acmispon	0	1	0	1	0.0030	0	0.1957	0.3356
Acacia pendula	Acmispon parviflorus	1	Acacia	Acmispon	0	1	0	1	0.0030	0	0.1957	0.3356
Acacia pendula	Acmispon glaber	273	Acacia	Acmispon	0	273	0	273	0.0030	0	0.1957	0.3356
Acacia pycnantha	Astragalus nuttallianus	445	Acacia	Astragalus	0	445	0	445	0.0060	0	0.2911	0.3356
Acacia pycnantha	Astragalus acutirostris	488	Acacia	Astragalus	0	488	0	488	0.0060	0	0.2911	0.3356
Acacia pycnantha	Acacia pycnantha	427	Acacia	Acacia	427	0	427	0	0.0060	0	0.2911	0.3356
Acacia pycnantha	Astragalus didymocarpus	97	Acacia	Astragalus	0	97	0	97	0.0060	0	0.2911	0.3356
Acacia pycnantha	Astragalus didymocarpus	3	Acacia	Astragalus	0	3	0	3	0.0060	0	0.2911	0.3356
Acacia pycnantha	Astragalus lentiginosus	1	Acacia	Astragalus	0	1	0	1	0.0060	0	0.2911	0.3356
Acacia pycnantha	Astragalus didymocarpus	6	Acacia	Astragalus	0	6	0	6	0.0060	0	0.2911	0.3356
Acacia retinodes	Acacia retinodes	256	Acacia	Acacia	256	0	256	0	0.1055	0	0.2270	0.3356
Acacia retinodes	Acacia pendula	5	Acacia	Acacia	0	5	5	0	0.1055	0	0.2270	0.3356
Acacia retinodes	Acmispon glaber	4	Acacia	Acmispon	0	4	0	4	0.1055	0	0.2270	0.3356
Acacia retinodes	Acmispon heermannii	230	Acacia	Acmispon	0	230	0	230	0.1055	0	0.2270	0.3356
Acacia retinodes	Acmispon haydonii	203	Acacia	Acmispon	0	203	0	203	0.1055	0	0.2270	0.3356
Acacia retinodes	Acmispon glaber	2	Acacia	Acmispon	0	2	0	2	0.1055	0	0.2270	0.3356
Acacia retinodes	Acmispon prostratus	107	Acacia	Acmispon	0	107	0	107	0.1055	0	0.2270	0.3356
Acacia retinodes	Acmispon nevadensis	194	Acacia	Acmispon	0	194	0	194	0.1055	0	0.2270	0.3356
Acacia retinodes	Acmispon glaber	3	Acacia	Acmispon	0	3	0	3	0.1055	0	0.2270	0.3356
Acacia retinodes	Acmispon parviflorus	1	Acacia	Acmispon	0	1	0	1	0.1055	0	0.2270	0.3356
Acacia retinodes	Acmispon glaber	5	Acacia	Acmispon	0	5	0	5	0.1055	0	0.2270	0.3356
Acacia retinodes	Acmispon glaber	3	Acacia	Acmispon	0	3	0	3	0.1055	0	0.2270	0.3356
Acacia retinodes	Acmispon argophyllus	115	Acacia	Acmispon	0	115	0	115	0.1055	0	0.2270	0.3356
Acmispon americanus	Acmispon haydonii	2	Acmispon	Acmispon	0	2	2	0	0.0179	2	0.7839	0.9301
Acmispon americanus	Acmispon nevadensis	1	Acmispon	Acmispon	0	1	1	0	0.0179	2	0.7839	0.9301
Acmispon americanus	Acmispon parviflorus	305	Acmispon	Acmispon	0	305	305	0	0.0179	2	0.7839	0.9301
Acmispon americanus	Acmispon maritimus	3	Acmispon	Acmispon	0	3	3	0	0.0179	2	0.7839	0.9301
Acmispon americanus	Acmispon americanus	1132	Acmispon	Acmispon	1132	0	1132	0	0.0179	2	0.7839	0.9301
Acmispon americanus	Acacia retinodes	1	Acmispon	Acacia	0	1	0	1	0.0179	2	0.7839	0.9301
Acmispon argophyllus	Acmispon glaber	3	Acmispon	Acmispon	0	3	3	0	0.0059	0	0.4051	0.9301
Acmispon argophyllus	Acmispon parviflorus	1	Acmispon	Acmispon	0	1	1	0	0.0059	0	0.4051	0.9301
Acmispon argophyllus	Acmispon nevadensis	88	Acmispon	Acmispon	0	88	88	0	0.0059	0	0.4051	0.9301
Acmispon argophyllus	Acmispon prostratus	544	Acmispon	Acmispon	0	544	544	0	0.0059	0	0.4051	0.9301
Acmispon argophyllus	Acacia retinodes	76	Acmispon	Acacia	0	76	0	76	0.0059	0	0.4051	0.9301
Acmispon argophyllus	Acmispon haydonii	61	Acmispon	Acmispon	0	61	61	0	0.0059	0	0.4051	0.9301
Acmispon argophyllus	Acmispon heermannii	70	Acmispon	Acmispon	0	70	70	0	0.0059	0	0.4051	0.9301
Acmispon argophyllus	Acmispon argophyllus	574	Acmispon	Acmispon	574	0	574	0	0.0059	0	0.4051	0.9301
Acmispon brachycarpus	Acmispon wrangelianus	16	Acmispon	Acmispon	0	16	16	0	0.0061	0	0.5732	0.9301
Acmispon brachycarpus	Acacia murrayana	587	Acmispon	Acacia	0	587	0	587	0.0061	0	0.5732	0.9301
Acmispon brachycarpus	Acmispon brachycarpus	810	Acmispon	Acmispon	810	0	810	0	0.0061	0	0.5732	0.9301
Acmispon glaber	Acmispon glaber	101	Acmispon	Acmispon	101	0	101	0	0.0030	0	0.8150	0.9301
Acmispon glaber	Acmispon haydonii	3	Acmispon	Acmispon	0	3	3	0	0.0030	0	0.8150	0.9301
Acmispon glaber	Acmispon glaber	281	Acmispon	Acmispon	281	0	281	0	0.0030	0	0.8150	0.9301
Acmispon glaber	Acacia pendula	289	Acmispon	Acacia	0	289	0	289	0.0030	0	0.8150	0.9301
Acmispon glaber	Acmispon glaber	293	Acmispon	Acmispon	293	0	293	0	0.0030	0	0.8150	0.9301
Acmispon glaber	Acmispon heermannii	5	Acmispon	Acmispon	0	5	5	0	0.0030	0	0.8150	0.9301
Acmispon glaber	Acmispon glaber	258	Acmispon	Acmispon	258	0	258	0	0.0030	0	0.8150	0.9301
Acmispon glaber	Acmispon argophyllus	1	Acmispon	Acmispon	0	1	1	0	0.0030	0	0.8150	0.9301
Acmispon glaber	Acmispon glaber	130	Acmispon	Acmispon	130	0	130	0	0.0030	0	0.8150	0.9301
Acmispon glaber	Acmispon glaber	92	Acmispon	Acmispon	92	0	92	0	0.0030	0	0.8150	0.9301
Acmispon glaber	Acacia retinodes	4	Acmispon	Acacia	0	4	0	4	0.0030	0	0.8150	0.9301
Acmispon glaber	Acacia pendula	115	Acmispon	Acacia	0	115	0	115	0.0030	0	0.8150	0.9301
Acmispon glaber	Acmispon glaber	390	Acmispon	Acmispon	390	0	390	0	0.0030	0	0.8150	0.9301
Acmispon glaber	Acmispon nevadensis	2	Acmispon	Acmispon	0	2	2	0	0.0030	0	0.8150	0.9301
Acmispon glaber	Acmispon glaber	408	Acmispon	Acmispon	408	0	408	0	0.0030	0	0.8150	0.9301
Acmispon glaber	Acmispon glaber	85	Acmispon	Acmispon	85	0	85	0	0.0030	0	0.8150	0.9301
Acmispon glaber	Acmispon haydonii	90	Acmispon	Acmispon	0	90	90	0	0.0030	0	0.8150	0.9301
Acmispon glaber	Acmispon glaber	107	Acmispon	Acmispon	107	0	107	0	0.0030	0	0.8150	0.9301
Acmispon glaber	Acmispon prostratus	1	Acmispon	Acmispon	0	1	1	0	0.0030	0	0.8150	0.9301
Acmispon glaber	Acacia retinodes	2	Acmispon	Acacia	0	2	0	2	0.0030	0	0.8150	0.9301
Acmispon glaber	Acmispon argophyllus	1	Acmispon	Acmispon	0	1	1	0	0.0030	0	0.8150	0.9301
Acmispon glaber	Acmispon glaber	99	Acmispon	Acmispon	99	0	99	0	0.0030	0	0.8150	0.9301
Acmispon glaber	Acmispon heermannii	85	Acmispon	Acmispon	0	85	85	0	0.0030	0	0.8150	0.9301
Acmispon glaber	Acmispon glaber	98	Acmispon	Acmispon	98	0	98	0	0.0030	0	0.8150	0.9301
Acmispon grandiflorus	Acmispon grandiflorus	1127	Acmispon	Acmispon	1127	0	1127	0	0.1055	0	1.0000	0.9301
Pistacia chinensis	Pistacia chinensis	1181	Pistacia	Pistacia	1181	0	1181	0	0.1043	0	1.0000	1.0000
Acmispon haydonii	Acmispon glaber	79	Acmispon	Acmispon	0	79	79	0	0.0000	0	0.2755	0.9301
Acmispon haydonii	Acmispon nevadensis	123	Acmispon	Acmispon	0	123	123	0	0.0000	0	0.2755	0.9301
Acmispon haydonii	Acmispon haydonii	395	Acmispon	Acmispon	395	0	395	0	0.0000	0	0.2755	0.9301
Acmispon haydonii	Acacia pendula	4	Acmispon	Acacia	0	4	0	4	0.0000	0	0.2755	0.9301
Acmispon haydonii	Acmispon heermannii	460	Acmispon	Acmispon	0	460	460	0	0.0000	0	0.2755	0.9301
Acmispon haydonii	Acmispon glaber	2	Acmispon	Acmispon	0	2	2	0	0.0000	0	0.2755	0.9301
Acmispon haydonii	Acmispon glaber	5	Acmispon	Acmispon	0	5	5	0	0.0000	0	0.2755	0.9301
Acmispon haydonii	Acmispon glaber	5	Acmispon	Acmispon	0	5	5	0	0.0000	0	0.2755	0.9301
Acmispon haydonii	Acmispon glaber	4	Acmispon	Acmispon	0	4	4	0	0.0000	0	0.2755	0.9301
Acmispon haydonii	Acmispon argophyllus	85	Acmispon	Acmispon	0	85	85	0	0.0000	0	0.2755	0.9301
Acmispon haydonii	Acacia retinodes	131	Acmispon	Acacia	0	131	0	131	0.0000	0	0.2755	0.9301
Acmispon haydonii	Acmispon glaber	71	Acmispon	Acmispon	0	71	71	0	0.0000	0	0.2755	0.9301
Acmispon haydonii	Acmispon prostratus	70	Acmispon	Acmispon	0	70	70	0	0.0000	0	0.2755	0.9301
Acmispon heermannii	Acmispon glaber	2	Acmispon	Acmispon	0	2	2	0	0.0000	0	0.2733	0.9301
Acmispon heermannii	Acmispon nevadensis	134	Acmispon	Acmispon	0	134	134	0	0.0000	0	0.2733	0.9301
Acmispon heermannii	Acmispon glaber	7	Acmispon	Acmispon	0	7	7	0	0.0000	0	0.2733	0.9301
Acmispon heermannii	Acmispon argophyllus	74	Acmispon	Acmispon	0	74	74	0	0.0000	0	0.2733	0.9301
Acmispon heermannii	Acmispon haydonii	415	Acmispon	Acmispon	0	415	415	0	0.0000	0	0.2733	0.9301
Acmispon heermannii	Acmispon glaber	102	Acmispon	Acmispon	0	102	102	0	0.0000	0	0.2733	0.9301
Acmispon heermannii	Acacia retinodes	131	Acmispon	Acacia	0	131	0	131	0.0000	0	0.2733	0.9301
Acmispon heermannii	Acmispon prostratus	88	Acmispon	Acmispon	0	88	88	0	0.0000	0	0.2733	0.9301
Acmispon heermannii	Acmispon glaber	4	Acmispon	Acmispon	0	4	4	0	0.0000	0	0.2733	0.9301
Acmispon heermannii	Acmispon glaber	72	Acmispon	Acmispon	0	72	72	0	0.0000	0	0.2733	0.9301
Acmispon heermannii	Acmispon glaber	2	Acmispon	Acmispon	0	2	2	0	0.0000	0	0.2733	0.9301
Acmispon heermannii	Acmispon heermannii	390	Acmispon	Acmispon	390	0	390	0	0.0000	0	0.2733	0.9301
Acmispon heermannii	Acacia pendula	6	Acmispon	Acacia	0	6	0	6	0.0000	0	0.2733	0.9301
Acmispon maritimus	Acmispon rigidus	2	Acmispon	Acmispon	0	2	2	0	0.0162	0	0.9959	0.9301
Acmispon maritimus	Acmispon parviflorus	1	Acmispon	Acmispon	0	1	1	0	0.0162	0	0.9959	0.9301
Acmispon maritimus	Acmispon niveus	1	Acmispon	Acmispon	0	1	1	0	0.0162	0	0.9959	0.9301
Acmispon maritimus	Acmispon maritimus	720	Acmispon	Acmispon	720	0	720	0	0.0162	0	0.9959	0.9301
Acmispon maritimus	Acmispon maritimus	739	Acmispon	Acmispon	739	0	739	0	0.0162	0	0.9959	0.9301
Acmispon maritimus	Acmispon niveus	1	Acmispon	Acmispon	0	1	1	0	0.0162	0	0.9959	0.9301
Acmispon maritimus	Acmispon niveus	1	Acmispon	Acmispon	0	1	1	0	0.0162	0	0.9959	0.9301
Acmispon maritimus	Acmispon rigidus	1	Acmispon	Acmispon	0	1	1	0	0.0162	0	0.9959	0.9301
Acmispon maritimus	Acmispon niveus	1	Acmispon	Acmispon	0	1	1	0	0.0162	0	0.9959	0.9301
Acmispon maritimus	Acmispon maritimus	740	Acmispon	Acmispon	740	0	740	0	0.0162	0	0.9959	0.9301
Acmispon maritimus	Acmispon parviflorus	1	Acmispon	Acmispon	0	1	1	0	0.0162	0	0.9959	0.9301
Acmispon maritimus	Acmispon rigidus	1	Acmispon	Acmispon	0	1	1	0	0.0162	0	0.9959	0.9301
Acmispon maritimus	Acmispon rigidus	1	Acmispon	Acmispon	0	1	1	0	0.0162	0	0.9959	0.9301
Acmispon maritimus	Acmispon maritimus	699	Acmispon	Acmispon	699	0	699	0	0.0162	0	0.9959	0.9301
Acmispon maritimus	Acmispon niveus	1	Acmispon	Acmispon	0	1	1	0	0.0162	0	0.9959	0.9301
Acmispon micranthus	Acmispon micranthus	477	Acmispon	Acmispon	477	0	477	0	0.0188	0	0.3182	0.9301
Acmispon micranthus	Amorpha californica	521	Acmispon	Amorpha	0	521	0	521	0.0188	0	0.3182	0.9301
Acmispon micranthus	Euphorbia serpyllifolia	501	Acmispon	Euphorbia	0	501	0	501	0.0188	0	0.3182	0.9301
Acmispon nevadensis	Acmispon haydonii	113	Acmispon	Acmispon	0	113	113	0	0.0059	0	0.6601	0.9301
Acmispon nevadensis	Acmispon glaber	1	Acmispon	Acmispon	0	1	1	0	0.0059	0	0.6601	0.9301
Acmispon nevadensis	Acmispon glaber	1	Acmispon	Acmispon	0	1	1	0	0.0059	0	0.6601	0.9301
Acmispon nevadensis	Acmispon glaber	3	Acmispon	Acmispon	0	3	3	0	0.0059	0	0.6601	0.9301
Acmispon nevadensis	Acmispon glaber	6	Acmispon	Acmispon	0	6	6	0	0.0059	0	0.6601	0.9301
Acmispon nevadensis	Acacia retinodes	105	Acmispon	Acacia	0	105	0	105	0.0059	0	0.6601	0.9301
Acmispon nevadensis	Acmispon prostratus	85	Acmispon	Acmispon	0	85	85	0	0.0059	0	0.6601	0.9301
Acmispon nevadensis	Acmispon glaber	1	Acmispon	Acmispon	0	1	1	0	0.0059	0	0.6601	0.9301
Acmispon nevadensis	Acacia pendula	1	Acmispon	Acacia	0	1	0	1	0.0059	0	0.6601	0.9301
Acmispon nevadensis	Acmispon heermannii	105	Acmispon	Acmispon	0	105	105	0	0.0059	0	0.6601	0.9301
Acmispon nevadensis	Acmispon nevadensis	967	Acmispon	Acmispon	967	0	967	0	0.0059	0	0.6601	0.9301
Acmispon nevadensis	Acmispon glaber	2	Acmispon	Acmispon	0	2	2	0	0.0059	0	0.6601	0.9301
Acmispon nevadensis	Acmispon argophyllus	75	Acmispon	Acmispon	0	75	75	0	0.0059	0	0.6601	0.9301
Acmispon parviflorus	Acmispon prostratus	1	Acmispon	Acmispon	0	1	1	0	0.0372	0	0.9764	0.9301
Acmispon parviflorus	Acmispon nevadensis	1	Acmispon	Acmispon	0	1	1	0	0.0372	0	0.9764	0.9301
Acmispon parviflorus	Acmispon haydonii	2	Acmispon	Acmispon	0	2	2	0	0.0372	0	0.9764	0.9301
Acmispon parviflorus	Acacia pendula	1	Acmispon	Acacia	0	1	0	1	0.0372	0	0.9764	0.9301
Acmispon parviflorus	Acmispon parviflorus	1406	Acmispon	Acmispon	1406	0	1406	0	0.0372	0	0.9764	0.9301
Acmispon parviflorus	Acacia retinodes	1	Acmispon	Acacia	0	1	0	1	0.0372	0	0.9764	0.9301
Acmispon parviflorus	Acmispon americanus	26	Acmispon	Acmispon	0	26	26	0	0.0372	0	0.9764	0.9301
Acmispon parviflorus	Acmispon maritimus	2	Acmispon	Acmispon	0	2	2	0	0.0372	0	0.9764	0.9301
Acmispon prostratus	Acmispon glaber	1	Acmispon	Acmispon	0	1	1	0	0.0030	0	0.3907	0.9301
Acmispon prostratus	Acmispon heermannii	74	Acmispon	Acmispon	0	74	74	0	0.0030	0	0.3907	0.9301
Acmispon prostratus	Acmispon prostratus	588	Acmispon	Acmispon	588	0	588	0	0.0030	0	0.3907	0.9301
Acmispon prostratus	Acacia pendula	3	Acmispon	Acacia	0	3	0	3	0.0030	0	0.3907	0.9301
Acmispon prostratus	Acmispon haydonii	76	Acmispon	Acmispon	0	76	76	0	0.0030	0	0.3907	0.9301
Acmispon prostratus	Acmispon nevadensis	104	Acmispon	Acmispon	0	104	104	0	0.0030	0	0.3907	0.9301
Acmispon prostratus	Acmispon glaber	1	Acmispon	Acmispon	0	1	1	0	0.0030	0	0.3907	0.9301
Acmispon prostratus	Acmispon glaber	1	Acmispon	Acmispon	0	1	1	0	0.0030	0	0.3907	0.9301
Acmispon prostratus	Acmispon argophyllus	563	Acmispon	Acmispon	0	563	563	0	0.0030	0	0.3907	0.9301
Acmispon prostratus	Acmispon glaber	1	Acmispon	Acmispon	0	1	1	0	0.0030	0	0.3907	0.9301
Acmispon prostratus	Acacia retinodes	93	Acmispon	Acacia	0	93	0	93	0.0030	0	0.3907	0.9301
Acmispon rigidus	Acmispon niveus	5	Acmispon	Acmispon	0	5	5	0	0.0059	0	0.6842	0.9301
Acmispon rigidus	Acmispon rigidus	1227	Acmispon	Acmispon	1227	0	1227	0	0.0059	0	0.6842	0.9301
Acmispon rigidus	Acmispon rigidus	3	Acmispon	Acmispon	3	0	3	0	0.0059	0	0.6842	0.9301
Acmispon rigidus	Acmispon niveus	4	Acmispon	Acmispon	0	4	4	0	0.0059	0	0.6842	0.9301
Acmispon rigidus	Acmispon rigidus	206	Acmispon	Acmispon	206	0	206	0	0.0059	0	0.6842	0.9301
Acmispon rigidus	Acmispon rigidus	5	Acmispon	Acmispon	5	0	5	0	0.0059	0	0.6842	0.9301
Acmispon rigidus	Acmispon oroboides	2	Acmispon	Acmispon	0	2	2	0	0.0059	0	0.6842	0.9301
Acmispon rigidus	Acmispon rigidus	2	Acmispon	Acmispon	2	0	2	0	0.0059	0	0.6842	0.9301
Acmispon rigidus	Acmispon niveus	2	Acmispon	Acmispon	0	2	2	0	0.0059	0	0.6842	0.9301
Acmispon strigosus	Acmispon rigidus	1	Acmispon	Acmispon	0	1	1	0	0.0118	0	0.9868	0.9301
Acmispon strigosus	Acmispon rigidus	5	Acmispon	Acmispon	0	5	5	0	0.0118	0	0.9868	0.9301
Acmispon strigosus	Acmispon niveus	2	Acmispon	Acmispon	0	2	2	0	0.0118	0	0.9868	0.9301
Acmispon strigosus	Acmispon niveus	3	Acmispon	Acmispon	0	3	3	0	0.0118	0	0.9868	0.9301
Acmispon strigosus	Acmispon niveus	1	Acmispon	Acmispon	0	1	1	0	0.0118	0	0.9868	0.9301
Acmispon strigosus	Acmispon rigidus	2	Acmispon	Acmispon	0	2	2	0	0.0118	0	0.9868	0.9301
Acmispon strigosus	Acmispon oroboides	3	Acmispon	Acmispon	0	3	3	0	0.0118	0	0.9868	0.9301
Acmispon strigosus	Acmispon niveus	1	Acmispon	Acmispon	0	1	1	0	0.0118	0	0.9868	0.9301
Acmispon strigosus	Acmispon niveus	1	Acmispon	Acmispon	0	1	1	0	0.0118	0	0.9868	0.9301
Acmispon strigosus	Acmispon strigosus	1416	Acmispon	Acmispon	1416	0	1416	0	0.0118	0	0.9868	0.9301
Acmispon wrangelianus	Acacia murrayana	34	Acmispon	Acacia	0	34	0	34	0.0061	0	0.9704	0.9301
Acmispon wrangelianus	Acmispon brachycarpus	9	Acmispon	Acmispon	0	9	9	0	0.0061	0	0.9704	0.9301
Acmispon wrangelianus	Acmispon wrangelianus	1408	Acmispon	Acmispon	1408	0	1408	0	0.0061	0	0.9704	0.9301
Albizia lophantha	Astragalus trichopodus	9	Albizia	Astragalus	0	9	0	9	0.0030	0	0.1066	0.1066
Albizia lophantha	Astragalus oocarpus	152	Albizia	Astragalus	0	152	0	152	0.0030	0	0.1066	0.1066
Albizia lophantha	Astragalus douglasii	57	Albizia	Astragalus	0	57	0	57	0.0030	0	0.1066	0.1066
Albizia lophantha	Astragalus douglasii	171	Albizia	Astragalus	0	171	0	171	0.0030	0	0.1066	0.1066
Albizia lophantha	Astragalus trichopodus	11	Albizia	Astragalus	0	11	0	11	0.0030	0	0.1066	0.1066
Albizia lophantha	Astragalus deanei	174	Albizia	Astragalus	0	174	0	174	0.0030	0	0.1066	0.1066
Albizia lophantha	Astragalus insularis	176	Albizia	Astragalus	0	176	0	176	0.0030	0	0.1066	0.1066
Albizia lophantha	Astragalus palmeri	171	Albizia	Astragalus	0	171	0	171	0.0030	0	0.1066	0.1066
Albizia lophantha	Astragalus magdalenae	158	Albizia	Astragalus	0	158	0	158	0.0030	0	0.1066	0.1066
Albizia lophantha	Astragalus douglasii	203	Albizia	Astragalus	0	203	0	203	0.0030	0	0.1066	0.1066
Albizia lophantha	Albizia lophantha	153	Albizia	Albizia	153	0	153	0	0.0030	0	0.1066	0.1066
Amorpha californica	Amorpha fruticosa	2	Amorpha	Amorpha	0	2	2	0	0.0000	0	0.3449	0.6800
Amorpha californica	Amorpha californica	489	Amorpha	Amorpha	489	0	489	0	0.0000	0	0.3449	0.6800
Amorpha californica	Acmispon micranthus	502	Amorpha	Acmispon	0	502	0	502	0.0000	0	0.3449	0.6800
Amorpha californica	Euphorbia serpyllifolia	425	Amorpha	Euphorbia	0	425	0	425	0.0000	0	0.3449	0.6800
Amorpha fruticosa	Euphorbia serpyllifolia	2	Amorpha	Euphorbia	0	2	0	2	0.1000	0	0.9973	0.6800
Amorpha fruticosa	Amorpha californica	2	Amorpha	Amorpha	0	2	2	0	0.1000	0	0.9973	0.6800
Amorpha fruticosa	Amorpha fruticosa	1481	Amorpha	Amorpha	1481	0	1481	0	0.1000	0	0.9973	0.6800
Astragalus acutirostris	Astragalus didymocarpus	1	Astragalus	Astragalus	0	1	1	0	0.0000	0	0.3192	0.9279
Astragalus acutirostris	Acacia pycnantha	410	Astragalus	Acacia	0	410	0	410	0.0000	0	0.3192	0.9279
Astragalus acutirostris	Astragalus lentiginosus	2	Astragalus	Astragalus	0	2	2	0	0.0000	0	0.3192	0.9279
Astragalus acutirostris	Astragalus nuttallianus	448	Astragalus	Astragalus	0	448	448	0	0.0000	0	0.3192	0.9279
Astragalus acutirostris	Astragalus didymocarpus	3	Astragalus	Astragalus	0	3	3	0	0.0000	0	0.3192	0.9279
Astragalus acutirostris	Astragalus didymocarpus	85	Astragalus	Astragalus	0	85	85	0	0.0000	0	0.3192	0.9279
Astragalus acutirostris	Astragalus acutirostris	445	Astragalus	Astragalus	445	0	445	0	0.0000	0	0.3192	0.9279
Astragalus coccineus	Astragalus douglasii	2	Astragalus	Astragalus	0	2	2	0	0.0717	0	0.8590	0.9279
Astragalus coccineus	Astragalus deanei	1	Astragalus	Astragalus	0	1	1	0	0.0717	0	0.8590	0.9279
Astragalus coccineus	Astragalus crotalariae	8	Astragalus	Astragalus	0	8	8	0	0.0717	0	0.8590	0.9279
Astragalus coccineus	Astragalus nuttallianus	1	Astragalus	Astragalus	0	1	1	0	0.0717	0	0.8590	0.9279
Astragalus coccineus	Astragalus crotalariae	6	Astragalus	Astragalus	0	6	6	0	0.0717	0	0.8590	0.9279
Astragalus coccineus	Astragalus palmeri	2	Astragalus	Astragalus	0	2	2	0	0.0717	0	0.8590	0.9279
Astragalus coccineus	Albizia lophantha	2	Astragalus	Albizia	0	2	0	2	0.0717	0	0.8590	0.9279
Astragalus coccineus	Acacia pycnantha	1	Astragalus	Acacia	0	1	0	1	0.0717	0	0.8590	0.9279
Astragalus coccineus	Astragalus douglasii	2	Astragalus	Astragalus	0	2	2	0	0.0717	0	0.8590	0.9279
Astragalus coccineus	Astragalus tener	118	Astragalus	Astragalus	0	118	118	0	0.0717	0	0.8590	0.9279
Astragalus coccineus	Astragalus nuttallianus	31	Astragalus	Astragalus	0	31	31	0	0.0717	0	0.8590	0.9279
Astragalus coccineus	Astragalus pachypus	25	Astragalus	Astragalus	0	25	25	0	0.0717	0	0.8590	0.9279
Astragalus coccineus	Astragalus coccineus	1212	Astragalus	Astragalus	1212	0	1212	0	0.0717	0	0.8590	0.9279
Astragalus crotalariae	Astragalus coccineus	2	Astragalus	Astragalus	0	2	2	0	0.0389	0	0.9929	0.9279
Astragalus crotalariae	Astragalus crotalariae	748	Astragalus	Astragalus	748	0	748	0	0.0389	0	0.9929	0.9279
Astragalus crotalariae	Astragalus nuttallianus	2	Astragalus	Astragalus	0	2	2	0	0.0389	0	0.9929	0.9279
Astragalus crotalariae	Astragalus tener	2	Astragalus	Astragalus	0	2	2	0	0.0389	0	0.9929	0.9279
Astragalus crotalariae	Astragalus crotalariae	749	Astragalus	Astragalus	749	0	749	0	0.0389	0	0.9929	0.9279
Astragalus deanei	Astragalus magdalenae	168	Astragalus	Astragalus	0	168	168	0	0.0000	0	0.1318	0.9279
Astragalus deanei	Astragalus insularis	172	Astragalus	Astragalus	0	172	172	0	0.0000	0	0.1318	0.9279
Astragalus deanei	Astragalus trichopodus	7	Astragalus	Astragalus	0	7	7	0	0.0000	0	0.1318	0.9279
Astragalus deanei	Astragalus palmeri	188	Astragalus	Astragalus	0	188	188	0	0.0000	0	0.1318	0.9279
Astragalus deanei	Astragalus deanei	197	Astragalus	Astragalus	197	0	197	0	0.0000	0	0.1318	0.9279
Astragalus deanei	Astragalus douglasii	155	Astragalus	Astragalus	0	155	155	0	0.0000	0	0.1318	0.9279
Astragalus deanei	Astragalus coccineus	1	Astragalus	Astragalus	0	1	1	0	0.0000	0	0.1318	0.9279
Astragalus deanei	Astragalus douglasii	61	Astragalus	Astragalus	0	61	61	0	0.0000	0	0.1318	0.9279
Astragalus deanei	Astragalus oocarpus	159	Astragalus	Astragalus	0	159	159	0	0.0000	0	0.1318	0.9279
Astragalus deanei	Albizia lophantha	187	Astragalus	Albizia	0	187	0	187	0.0000	0	0.1318	0.9279
Astragalus deanei	Astragalus trichopodus	8	Astragalus	Astragalus	0	8	8	0	0.0000	0	0.1318	0.9279
Astragalus deanei	Astragalus douglasii	192	Astragalus	Astragalus	0	192	192	0	0.0000	0	0.1318	0.9279
Astragalus didymocarpus	Astragalus acutirostris	76	Astragalus	Astragalus	0	76	76	0	0.0327	0	0.9461	0.9279
Astragalus didymocarpus	Astragalus didymocarpus	6	Astragalus	Astragalus	6	0	6	0	0.0327	0	0.9461	0.9279
Astragalus didymocarpus	Acacia pycnantha	70	Astragalus	Acacia	0	70	0	70	0.0327	0	0.9461	0.9279
Astragalus didymocarpus	Astragalus didymocarpus	1124	Astragalus	Astragalus	1124	0	1124	0	0.0327	0	0.9461	0.9279
Astragalus didymocarpus	Astragalus didymocarpus	5	Astragalus	Astragalus	5	0	5	0	0.0327	0	0.9461	0.9279
Astragalus didymocarpus	Astragalus nuttallianus	76	Astragalus	Astragalus	0	76	76	0	0.0327	0	0.9461	0.9279
Astragalus didymocarpus	Astragalus nuttallianus	2	Astragalus	Astragalus	0	2	2	0	0.0327	0	0.9461	0.9279
Astragalus didymocarpus	Astragalus didymocarpus	6	Astragalus	Astragalus	6	0	6	0	0.0327	0	0.9461	0.9279
Astragalus didymocarpus	Astragalus acutirostris	1	Astragalus	Astragalus	0	1	1	0	0.0327	0	0.9461	0.9279
Astragalus didymocarpus	Astragalus didymocarpus	531	Astragalus	Astragalus	531	0	531	0	0.0327	0	0.9461	0.9279
Astragalus didymocarpus	Astragalus didymocarpus	909	Astragalus	Astragalus	909	0	909	0	0.0327	0	0.9461	0.9279
Astragalus didymocarpus	Astragalus nuttallianus	2	Astragalus	Astragalus	0	2	2	0	0.0327	0	0.9461	0.9279
Astragalus didymocarpus	Astragalus didymocarpus	8	Astragalus	Astragalus	8	0	8	0	0.0327	0	0.9461	0.9279
Astragalus didymocarpus	Astragalus didymocarpus	587	Astragalus	Astragalus	587	0	587	0	0.0327	0	0.9461	0.9279
Astragalus didymocarpus	Acacia pycnantha	1	Astragalus	Acacia	0	1	0	1	0.0327	0	0.9461	0.9279
Astragalus didymocarpus	Astragalus acutirostris	3	Astragalus	Astragalus	0	3	3	0	0.0327	0	0.9461	0.9279
Astragalus didymocarpus	Astragalus didymocarpus	880	Astragalus	Astragalus	880	0	880	0	0.0327	0	0.9461	0.9279
Astragalus douglasii	Albizia lophantha	181	Astragalus	Albizia	0	181	0	181	0.0996	0	0.4417	0.9279
Astragalus douglasii	Astragalus palmeri	181	Astragalus	Astragalus	0	181	181	0	0.0996	0	0.4417	0.9279
Astragalus douglasii	Astragalus insularis	169	Astragalus	Astragalus	0	169	169	0	0.0996	0	0.4417	0.9279
Astragalus douglasii	Astragalus nuttallianus	1	Astragalus	Astragalus	0	1	1	0	0.0996	0	0.4417	0.9279
Astragalus douglasii	Astragalus douglasii	149	Astragalus	Astragalus	149	0	149	0	0.0996	0	0.4417	0.9279
Astragalus douglasii	Astragalus magdalenae	155	Astragalus	Astragalus	0	155	155	0	0.0996	0	0.4417	0.9279
Astragalus douglasii	Astragalus coccineus	4	Astragalus	Astragalus	0	4	4	0	0.0996	0	0.4417	0.9279
Astragalus douglasii	Astragalus trichopodus	2	Astragalus	Astragalus	0	2	2	0	0.0996	0	0.4417	0.9279
Astragalus douglasii	Astragalus trichopodus	7	Astragalus	Astragalus	0	7	7	0	0.0996	0	0.4417	0.9279
Astragalus douglasii	Astragalus douglasii	182	Astragalus	Astragalus	182	0	182	0	0.0996	0	0.4417	0.9279
Astragalus douglasii	Astragalus oocarpus	142	Astragalus	Astragalus	0	142	142	0	0.0996	0	0.4417	0.9279
Astragalus douglasii	Astragalus tener	2	Astragalus	Astragalus	0	2	2	0	0.0996	0	0.4417	0.9279
Astragalus douglasii	Astragalus deanei	194	Astragalus	Astragalus	0	194	194	0	0.0996	0	0.4417	0.9279
Astragalus douglasii	Astragalus douglasii	56	Astragalus	Astragalus	56	0	56	0	0.0996	0	0.4417	0.9279
Astragalus douglasii	Astragalus magdalenae	150	Astragalus	Astragalus	0	150	150	0	0.0996	0	0.4417	0.9279
Astragalus douglasii	Astragalus douglasii	159	Astragalus	Astragalus	159	0	159	0	0.0996	0	0.4417	0.9279
Astragalus douglasii	Astragalus douglasii	183	Astragalus	Astragalus	183	0	183	0	0.0996	0	0.4417	0.9279
Astragalus douglasii	Astragalus douglasii	51	Astragalus	Astragalus	51	0	51	0	0.0996	0	0.4417	0.9279
Astragalus douglasii	Astragalus trichopodus	13	Astragalus	Astragalus	0	13	13	0	0.0996	0	0.4417	0.9279
Astragalus douglasii	Astragalus tener	1	Astragalus	Astragalus	0	1	1	0	0.0996	0	0.4417	0.9279
Astragalus douglasii	Albizia lophantha	185	Astragalus	Albizia	0	185	0	185	0.0996	0	0.4417	0.9279
Astragalus douglasii	Astragalus deanei	183	Astragalus	Astragalus	0	183	183	0	0.0996	0	0.4417	0.9279
Astragalus douglasii	Astragalus palmeri	170	Astragalus	Astragalus	0	170	170	0	0.0996	0	0.4417	0.9279
Astragalus douglasii	Astragalus trichopodus	6	Astragalus	Astragalus	0	6	6	0	0.0996	0	0.4417	0.9279
Astragalus douglasii	Astragalus oocarpus	157	Astragalus	Astragalus	0	157	157	0	0.0996	0	0.4417	0.9279
Astragalus douglasii	Astragalus insularis	189	Astragalus	Astragalus	0	189	189	0	0.0996	0	0.4417	0.9279
Astragalus douglasii	Astragalus coccineus	4	Astragalus	Astragalus	0	4	4	0	0.0996	0	0.4417	0.9279
Astragalus douglasii	Astragalus pachypus	1	Astragalus	Astragalus	0	1	1	0	0.0996	0	0.4417	0.9279
Astragalus douglasii	Astragalus trichopodus	1	Astragalus	Astragalus	0	1	1	0	0.0996	0	0.4417	0.9279
Astragalus douglasii	Astragalus insularis	43	Astragalus	Astragalus	0	43	43	0	0.0996	0	0.4417	0.9279
Astragalus douglasii	Astragalus magdalenae	35	Astragalus	Astragalus	0	35	35	0	0.0996	0	0.4417	0.9279
Astragalus douglasii	Astragalus douglasii	41	Astragalus	Astragalus	41	0	41	0	0.0996	0	0.4417	0.9279
Astragalus douglasii	Astragalus coccineus	1	Astragalus	Astragalus	0	1	1	0	0.0996	0	0.4417	0.9279
Astragalus douglasii	Astragalus deanei	49	Astragalus	Astragalus	0	49	49	0	0.0996	0	0.4417	0.9279
Astragalus douglasii	Astragalus douglasii	37	Astragalus	Astragalus	37	0	37	0	0.0996	0	0.4417	0.9279
Astragalus douglasii	Albizia lophantha	50	Astragalus	Albizia	0	50	0	50	0.0996	0	0.4417	0.9279
Astragalus douglasii	Astragalus douglasii	1032	Astragalus	Astragalus	1032	0	1032	0	0.0996	0	0.4417	0.9279
Astragalus douglasii	Astragalus palmeri	57	Astragalus	Astragalus	0	57	57	0	0.0996	0	0.4417	0.9279
Astragalus douglasii	Astragalus oocarpus	49	Astragalus	Astragalus	0	49	49	0	0.0996	0	0.4417	0.9279
Astragalus douglasii	Astragalus trichopodus	7	Astragalus	Astragalus	0	7	7	0	0.0996	0	0.4417	0.9279
Astragalus insularis	Astragalus trichopodus	6	Astragalus	Astragalus	0	6	6	0	0.0000	0	0.1140	0.9279
Astragalus insularis	Astragalus douglasii	64	Astragalus	Astragalus	0	64	64	0	0.0000	0	0.1140	0.9279
Astragalus insularis	Astragalus trichopodus	12	Astragalus	Astragalus	0	12	12	0	0.0000	0	0.1140	0.9279
Astragalus insularis	Astragalus coccineus	2	Astragalus	Astragalus	0	2	2	0	0.0000	0	0.1140	0.9279
Astragalus insularis	Astragalus douglasii	133	Astragalus	Astragalus	0	133	133	0	0.0000	0	0.1140	0.9279
Astragalus insularis	Astragalus palmeri	161	Astragalus	Astragalus	0	161	161	0	0.0000	0	0.1140	0.9279
Astragalus insularis	Astragalus douglasii	179	Astragalus	Astragalus	0	179	179	0	0.0000	0	0.1140	0.9279
Astragalus insularis	Astragalus oocarpus	149	Astragalus	Astragalus	0	149	149	0	0.0000	0	0.1140	0.9279
Astragalus insularis	Albizia lophantha	172	Astragalus	Albizia	0	172	0	172	0.0000	0	0.1140	0.9279
Astragalus insularis	Astragalus magdalenae	153	Astragalus	Astragalus	0	153	153	0	0.0000	0	0.1140	0.9279
Astragalus insularis	Astragalus insularis	155	Astragalus	Astragalus	155	0	155	0	0.0000	0	0.1140	0.9279
Astragalus insularis	Astragalus deanei	174	Astragalus	Astragalus	0	174	174	0	0.0000	0	0.1140	0.9279
Astragalus lentiginosus	Astragalus tener	1	Astragalus	Astragalus	0	1	1	0	0.0148	0	0.9972	0.9279
Astragalus lentiginosus	Astragalus crotalariae	1	Astragalus	Astragalus	0	1	1	0	0.0148	0	0.9972	0.9279
Astragalus lentiginosus	Astragalus lentiginosus	1438	Astragalus	Astragalus	1438	0	1438	0	0.0148	0	0.9972	0.9279
Astragalus lentiginosus	Astragalus crotalariae	1	Astragalus	Astragalus	0	1	1	0	0.0148	0	0.9972	0.9279
Astragalus lentiginosus	Astragalus nuttallianus	1	Astragalus	Astragalus	0	1	1	0	0.0148	0	0.9972	0.9279
Astragalus magdalenae	Astragalus palmeri	193	Astragalus	Astragalus	0	193	193	0	0.0000	0	0.0987	0.9279
Astragalus magdalenae	Astragalus douglasii	172	Astragalus	Astragalus	0	172	172	0	0.0000	0	0.0987	0.9279
Astragalus magdalenae	Astragalus oocarpus	159	Astragalus	Astragalus	0	159	159	0	0.0000	0	0.0987	0.9279
Astragalus magdalenae	Astragalus insularis	170	Astragalus	Astragalus	0	170	170	0	0.0000	0	0.0987	0.9279
Astragalus magdalenae	Astragalus deanei	183	Astragalus	Astragalus	0	183	183	0	0.0000	0	0.0987	0.9279
Astragalus magdalenae	Albizia lophantha	191	Astragalus	Albizia	0	191	0	191	0.0000	0	0.0987	0.9279
Astragalus magdalenae	Astragalus magdalenae	139	Astragalus	Astragalus	139	0	139	0	0.0000	0	0.0987	0.9279
Astragalus magdalenae	Astragalus trichopodus	6	Astragalus	Astragalus	0	6	6	0	0.0000	0	0.0987	0.9279
Astragalus magdalenae	Astragalus douglasii	131	Astragalus	Astragalus	0	131	131	0	0.0000	0	0.0987	0.9279
Astragalus magdalenae	Astragalus douglasii	55	Astragalus	Astragalus	0	55	55	0	0.0000	0	0.0987	0.9279
Astragalus magdalenae	Astragalus trichopodus	10	Astragalus	Astragalus	0	10	10	0	0.0000	0	0.0987	0.9279
Astragalus nuttallianus	Acacia pycnantha	441	Astragalus	Acacia	0	441	0	441	0.0741	0	0.6333	0.9279
Astragalus nuttallianus	Astragalus didymocarpus	2	Astragalus	Astragalus	0	2	2	0	0.0741	0	0.6333	0.9279
Astragalus nuttallianus	Astragalus acutirostris	444	Astragalus	Astragalus	0	444	444	0	0.0741	0	0.6333	0.9279
Astragalus nuttallianus	Astragalus didymocarpus	80	Astragalus	Astragalus	0	80	80	0	0.0741	0	0.6333	0.9279
Astragalus nuttallianus	Astragalus nuttallianus	458	Astragalus	Astragalus	458	0	458	0	0.0741	0	0.6333	0.9279
Astragalus nuttallianus	Astragalus didymocarpus	2	Astragalus	Astragalus	0	2	2	0	0.0741	0	0.6333	0.9279
Astragalus nuttallianus	Astragalus tener	37	Astragalus	Astragalus	0	37	37	0	0.0741	0	0.6333	0.9279
Astragalus nuttallianus	Astragalus coccineus	33	Astragalus	Astragalus	0	33	33	0	0.0741	0	0.6333	0.9279
Astragalus nuttallianus	Astragalus douglasii	1	Astragalus	Astragalus	0	1	1	0	0.0741	0	0.6333	0.9279
Astragalus nuttallianus	Astragalus crotalariae	4	Astragalus	Astragalus	0	4	4	0	0.0741	0	0.6333	0.9279
Astragalus nuttallianus	Astragalus pachypus	1	Astragalus	Astragalus	0	1	1	0	0.0741	0	0.6333	0.9279
Astragalus nuttallianus	Astragalus nuttallianus	1347	Astragalus	Astragalus	1347	0	1347	0	0.0741	0	0.6333	0.9279
Astragalus oocarpus	Astragalus coccineus	1	Astragalus	Astragalus	0	1	1	0	0.0000	0	0.1096	0.9279
Astragalus oocarpus	Astragalus magdalenae	152	Astragalus	Astragalus	0	152	152	0	0.0000	0	0.1096	0.9279
Astragalus oocarpus	Astragalus deanei	178	Astragalus	Astragalus	0	178	178	0	0.0000	0	0.1096	0.9279
Astragalus oocarpus	Astragalus insularis	159	Astragalus	Astragalus	0	159	159	0	0.0000	0	0.1096	0.9279
Astragalus oocarpus	Astragalus trichopodus	13	Astragalus	Astragalus	0	13	13	0	0.0000	0	0.1096	0.9279
Astragalus oocarpus	Astragalus douglasii	48	Astragalus	Astragalus	0	48	48	0	0.0000	0	0.1096	0.9279
Astragalus oocarpus	Astragalus didymocarpus	1	Astragalus	Astragalus	0	1	1	0	0.0000	0	0.1096	0.9279
Astragalus oocarpus	Astragalus oocarpus	159	Astragalus	Astragalus	159	0	159	0	0.0000	0	0.1096	0.9279
Astragalus oocarpus	Astragalus trichopodus	10	Astragalus	Astragalus	0	10	10	0	0.0000	0	0.1096	0.9279
Astragalus oocarpus	Albizia lophantha	200	Astragalus	Albizia	0	200	0	200	0.0000	0	0.1096	0.9279
Astragalus oocarpus	Astragalus douglasii	171	Astragalus	Astragalus	0	171	171	0	0.0000	0	0.1096	0.9279
Astragalus oocarpus	Astragalus douglasii	153	Astragalus	Astragalus	0	153	153	0	0.0000	0	0.1096	0.9279
Astragalus oocarpus	Astragalus palmeri	206	Astragalus	Astragalus	0	206	206	0	0.0000	0	0.1096	0.9279
Astragalus pachypus	Astragalus tener	2	Astragalus	Astragalus	0	2	2	0	0.0178	0	0.9752	0.9279
Astragalus pachypus	Astragalus magdalenae	1	Astragalus	Astragalus	0	1	1	0	0.0178	0	0.9752	0.9279
Astragalus pachypus	Astragalus pachypus	1414	Astragalus	Astragalus	1414	0	1414	0	0.0178	0	0.9752	0.9279
Astragalus pachypus	Astragalus coccineus	33	Astragalus	Astragalus	0	33	33	0	0.0178	0	0.9752	0.9279
Astragalus palmeri	Astragalus palmeri	181	Astragalus	Astragalus	181	0	181	0	0.0000	0	0.1226	0.9279
Astragalus palmeri	Astragalus douglasii	58	Astragalus	Astragalus	0	58	58	0	0.0000	0	0.1226	0.9279
Astragalus palmeri	Astragalus deanei	203	Astragalus	Astragalus	0	203	203	0	0.0000	0	0.1226	0.9279
Astragalus palmeri	Astragalus douglasii	161	Astragalus	Astragalus	0	161	161	0	0.0000	0	0.1226	0.9279
Astragalus palmeri	Astragalus magdalenae	137	Astragalus	Astragalus	0	137	137	0	0.0000	0	0.1226	0.9279
Astragalus palmeri	Albizia lophantha	177	Astragalus	Albizia	0	177	0	177	0.0000	0	0.1226	0.9279
Astragalus palmeri	Astragalus trichopodus	5	Astragalus	Astragalus	0	5	5	0	0.0000	0	0.1226	0.9279
Astragalus palmeri	Astragalus oocarpus	150	Astragalus	Astragalus	0	150	150	0	0.0000	0	0.1226	0.9279
Astragalus palmeri	Astragalus insularis	192	Astragalus	Astragalus	0	192	192	0	0.0000	0	0.1226	0.9279
Astragalus palmeri	Astragalus douglasii	198	Astragalus	Astragalus	0	198	198	0	0.0000	0	0.1226	0.9279
Astragalus palmeri	Astragalus tener	1	Astragalus	Astragalus	0	1	1	0	0.0000	0	0.1226	0.9279
Astragalus palmeri	Astragalus coccineus	4	Astragalus	Astragalus	0	4	4	0	0.0000	0	0.1226	0.9279
Astragalus palmeri	Astragalus trichopodus	9	Astragalus	Astragalus	0	9	9	0	0.0000	0	0.1226	0.9279
Astragalus tener	Astragalus nuttallianus	40	Astragalus	Astragalus	0	40	40	0	0.0596	0	0.8781	0.9279
Astragalus tener	Astragalus insularis	1	Astragalus	Astragalus	0	1	1	0	0.0596	0	0.8781	0.9279
Astragalus tener	Astragalus crotalariae	4	Astragalus	Astragalus	0	4	4	0	0.0596	0	0.8781	0.9279
Astragalus tener	Astragalus crotalariae	11	Astragalus	Astragalus	0	11	11	0	0.0596	0	0.8781	0.9279
Astragalus tener	Astragalus pachypus	3	Astragalus	Astragalus	0	3	3	0	0.0596	0	0.8781	0.9279
Astragalus tener	Astragalus tener	1261	Astragalus	Astragalus	1261	0	1261	0	0.0596	0	0.8781	0.9279
Astragalus tener	Astragalus palmeri	2	Astragalus	Astragalus	0	2	2	0	0.0596	0	0.8781	0.9279
Astragalus tener	Astragalus coccineus	114	Astragalus	Astragalus	0	114	114	0	0.0596	0	0.8781	0.9279
Astragalus trichopodus	Astragalus douglasii	3	Astragalus	Astragalus	0	3	3	0	0.0030	0	0.9594	0.9279
Astragalus trichopodus	Astragalus trichopodus	749	Astragalus	Astragalus	749	0	749	0	0.0030	0	0.9594	0.9279
Astragalus trichopodus	Astragalus trichopodus	690	Astragalus	Astragalus	690	0	690	0	0.0030	0	0.9594	0.9279
Astragalus trichopodus	Astragalus deanei	5	Astragalus	Astragalus	0	5	5	0	0.0030	0	0.9594	0.9279
Astragalus trichopodus	Astragalus palmeri	11	Astragalus	Astragalus	0	11	11	0	0.0030	0	0.9594	0.9279
Astragalus trichopodus	Albizia lophantha	7	Astragalus	Albizia	0	7	0	7	0.0030	0	0.9594	0.9279
Astragalus trichopodus	Astragalus insularis	7	Astragalus	Astragalus	0	7	7	0	0.0030	0	0.9594	0.9279
Astragalus trichopodus	Astragalus magdalenae	7	Astragalus	Astragalus	0	7	7	0	0.0030	0	0.9594	0.9279
Astragalus trichopodus	Astragalus douglasii	5	Astragalus	Astragalus	0	5	5	0	0.0030	0	0.9594	0.9279
Astragalus trichopodus	Astragalus douglasii	6	Astragalus	Astragalus	0	6	6	0	0.0030	0	0.9594	0.9279
Astragalus trichopodus	Astragalus oocarpus	11	Astragalus	Astragalus	0	11	11	0	0.0030	0	0.9594	0.9279
Caesalpinia gilliesii	Caesalpinia gilliesii	1525	Caesalpinia	Caesalpinia	1525	0	1525	0	0.1274	0	1.0000	1.0000
Caesalpinia spinosa	Caesalpinia spinosa	1330	Caesalpinia	Caesalpinia	1330	0	1330	0	0.1741	1	1.0000	1.0000
Caragana arborescens	Caragana arborescens	1442	Caragana	Caragana	1442	0	1442	0	0.1294	0	1.0000	1.0000
Coronilla varia	Coronilla varia	1476	Coronilla	Coronilla	1476	0	1476	0	0.1039	0	1.0000	1.0000
Crotalaria juncea	Crotalaria juncea	1428	Crotalaria	Crotalaria	1428	0	1428	0	0.1232	0	1.0000	1.0000
Cytisus scoparius	Cytisus scoparius	1423	Cytisus	Cytisus	1423	0	1423	0	0.0059	0	0.9814	1.0000
Cytisus scoparius	Cytisus striatus	27	Cytisus	Cytisus	0	27	27	0	0.0059	0	0.9814	1.0000
Cytisus striatus	Cytisus striatus	1446	Cytisus	Cytisus	1446	0	1446	0	0.0059	0	0.9891	1.0000
Cytisus striatus	Cytisus scoparius	16	Cytisus	Cytisus	0	16	16	0	0.0059	0	0.9891	1.0000
Dalea mollis	Dalea mollis	1395	Dalea	Dalea	1395	0	1395	0	0.1624	0	1.0000	1.0000
Dalea mollis	Dalea mollis	11	Dalea	Dalea	11	0	11	0	0.1624	0	1.0000	1.0000
Dalea mollissima	Dalea mollissima	1425	Dalea	Dalea	1425	0	1425	0	0.0877	0	1.0000	1.0000
Erythrina caffra	Erythrina caffra	1608	Erythrina	Erythrina	1608	0	1608	0	0.1553	0	1.0000	1.0000
Genista linifolia	Genista linifolia	885	Genista	Genista	885	0	885	0	0.0797	0	1.0000	1.0000
Genista linifolia	Genista linifolia	572	Genista	Genista	572	0	572	0	0.0797	0	1.0000	1.0000
Genista monosperma	Genista monosperma	1442	Genista	Genista	1442	0	1442	0	0.0499	0	1.0000	1.0000
Hoffmannseggia glauca	Hoffmannseggia glauca	1325	Hoffmannseggia	Hoffmannseggia	1325	0	1325	0	0.1429	0	1.0000	1.0000
Hoffmannseggia glauca	Hoffmannseggia glauca	115	Hoffmannseggia	Hoffmannseggia	115	0	115	0	0.1429	0	1.0000	1.0000
Schinus molle	Schinus molle	717	Schinus	Schinus	717	0	717	0	0.0650	0	1.0000	1.0000
Schinus molle	Schinus molle	735	Schinus	Schinus	735	0	735	0	0.0650	0	1.0000	1.0000
Schinus terebinthifolius	Schinus terebinthifolius	1483	Schinus	Schinus	1483	0	1483	0	0.0714	1	1.0000	1.0000
Lupinus excubitus	Lupinus formosus	44	Lupinus	Lupinus	0	44	44	0	0.0032	0	0.9703	1.0000
Lupinus excubitus	Lupinus excubitus	1437	Lupinus	Lupinus	1437	0	1437	0	0.0032	0	0.9703	1.0000
Lupinus formosus	Lupinus hyacinthinus	56	Lupinus	Lupinus	0	56	56	0	0.0797	0	0.9356	1.0000
Lupinus formosus	Lupinus formosus	1366	Lupinus	Lupinus	1366	0	1366	0	0.0797	0	0.9356	1.0000
Lupinus formosus	Lupinus excubitus	38	Lupinus	Lupinus	0	38	38	0	0.0797	0	0.9356	1.0000
Lupinus hyacinthinus	Lupinus hyacinthinus	1163	Lupinus	Lupinus	1163	0	1163	0	0.0032	1	0.9129	1.0000
Lupinus hyacinthinus	Lupinus formosus	107	Lupinus	Lupinus	0	107	107	0	0.0032	1	0.9129	1.0000
Lupinus hyacinthinus	Lupinus excubitus	4	Lupinus	Lupinus	0	4	4	0	0.0032	1	0.9129	1.0000
Marina parryi	Marina parryi	1445	Marina	Marina	1445	0	1445	0	0.0885	0	1.0000	1.0000
Medicago minima	Medicago minima	1456	Medicago	Medicago	1456	0	1456	0	0.0352	0	1.0000	0.9664
Medicago polymorpha	Medicago polymorpha	709	Medicago	Medicago	709	0	709	0	0.1058	0	0.9340	0.9664
Medicago polymorpha	Medicago polymorpha	701	Medicago	Medicago	701	0	701	0	0.1058	0	0.9340	0.9664
Medicago polymorpha	Medicago sativa	1	Medicago	Medicago	0	1	1	0	0.1058	0	0.9340	0.9664
Medicago polymorpha	Ornithostaphylos oppositifolia	92	Medicago	Ornithostaphylos	0	92	0	92	0.1058	0	0.9340	0.9664
Medicago sativa	Medicago polymorpha	2	Medicago	Medicago	0	2	2	0	0.0205	0	0.9971	0.9664
Medicago sativa	Medicago polymorpha	2	Medicago	Medicago	0	2	2	0	0.0205	0	0.9971	0.9664
Medicago sativa	Medicago sativa	1362	Medicago	Medicago	1362	0	1362	0	0.0205	0	0.9971	0.9664
Ammi majus	Ammi majus	1461	Ammi	Ammi	1461	0	1461	0	0.0641	0	1.0000	1.0000
Anethum graveolens	Anethum graveolens	1507	Anethum	Anethum	1507	0	1507	0	0.0173	0	1.0000	1.0000
Prosopis pubescens	Prosopis pubescens	1457	Prosopis	Prosopis	1457	0	1457	0	0.0269	1	1.0000	1.0000
Psorothamnus emoryi	Psorothamnus emoryi	721	Psorothamnus	Psorothamnus	721	0	721	0	0.1303	0	0.4875	0.7397
Psorothamnus emoryi	Cornus sericea	758	Psorothamnus	Cornus	0	758	0	758	0.1303	0	0.4875	0.7397
Psorothamnus schottii	Psorothamnus schottii	1433	Psorothamnus	Psorothamnus	1433	0	1433	0	0.1361	0	1.0000	0.7397
Angelica tomentosa	Apiastrum angustifolium	1	Angelica	Apiastrum	0	1	0	1	0.0231	1	0.9993	0.9993
Angelica tomentosa	Angelica tomentosa	1469	Angelica	Angelica	1469	0	1469	0	0.0231	1	0.9993	0.9993
Trifolium albopurpureum	Trifolium albopurpureum	706	Trifolium	Trifolium	706	0	706	0	0.0583	0	0.9980	0.9996
Trifolium albopurpureum	Trifolium albopurpureum	763	Trifolium	Trifolium	763	0	763	0	0.0583	0	0.9980	0.9996
Trifolium albopurpureum	Quercus agrifolia	3	Trifolium	Quercus	0	3	0	3	0.0583	0	0.9980	0.9996
Anthriscus caucalis	Anthriscus caucalis	1442	Anthriscus	Anthriscus	1442	0	1442	0	0.0852	0	1.0000	1.0000
Trifolium depauperatum	Trifolium depauperatum	1305	Trifolium	Trifolium	1305	0	1305	0	0.0224	0	0.9894	0.9996
Trifolium depauperatum	Trifolium pratense	14	Trifolium	Trifolium	0	14	14	0	0.0224	0	0.9894	0.9996
Trifolium gracilentum	Trifolium gracilentum	683	Trifolium	Trifolium	683	0	683	0	0.0583	0	1.0000	0.9996
Trifolium gracilentum	Trifolium gracilentum	769	Trifolium	Trifolium	769	0	769	0	0.0583	0	1.0000	0.9996
Apiastrum angustifolium	Apiastrum angustifolium	1496	Apiastrum	Apiastrum	1496	0	1496	0	0.0679	0	1.0000	1.0000
Trifolium pratense	Trifolium depauperatum	9	Trifolium	Trifolium	0	9	9	0	0.0503	0	0.9969	0.9996
Trifolium pratense	Trifolium pratense	1446	Trifolium	Trifolium	1446	0	1446	0	0.0503	0	0.9969	0.9996
Vicia americana	Vicia americana	1441	Vicia	Vicia	1441	0	1441	0	0.0150	0	1.0000	0.9653
Apium graveolens	Apium graveolens	1517	Apium	Apium	1517	0	1517	0	0.0663	0	1.0000	1.0000
Vicia faba	Vicia faba	1463	Vicia	Vicia	1463	0	1463	0	0.0150	0	1.0000	0.9653
Vicia ludoviciana	Vicia ludoviciana	1394	Vicia	Vicia	1394	0	1394	0	0.0000	0	0.9922	0.9653
Vicia ludoviciana	Vicia tetrasperma	10	Vicia	Vicia	0	10	10	0	0.0000	0	0.9922	0.9653
Vicia ludoviciana	Vicia americana	1	Vicia	Vicia	0	1	1	0	0.0000	0	0.9922	0.9653
Vicia sativa	Vicia sativa	1385	Vicia	Vicia	1385	0	1385	0	0.0647	0	0.9996	0.9653
Vicia sativa	Vicia ludoviciana	1	Vicia	Vicia	0	1	1	0	0.0647	0	0.9996	0.9653
Vicia sativa	Vicia sativa	17	Vicia	Vicia	17	0	17	0	0.0647	0	0.9996	0.9653
Vicia sativa	Vicia sativa	19	Vicia	Vicia	19	0	19	0	0.0647	0	0.9996	0.9653
Vicia sativa	Vicia sativa	1432	Vicia	Vicia	1432	0	1432	0	0.0647	0	0.9996	0.9653
Vicia tetrasperma	Vicia tetrasperma	363	Vicia	Vicia	363	0	363	0	0.0000	0	0.4493	0.9653
Vicia tetrasperma	Vicia americana	4	Vicia	Vicia	0	4	4	0	0.0000	0	0.4493	0.9653
Vicia tetrasperma	Vicia ludoviciana	441	Vicia	Vicia	0	441	441	0	0.0000	0	0.4493	0.9653
Vicia villosa	Vicia villosa	1392	Vicia	Vicia	1392	0	1392	0	0.0629	0	1.0000	0.9653
Berula erecta	Berula erecta	1312	Berula	Berula	1312	0	1312	0	0.0987	0	1.0000	1.0000
Quercus chrysolepis	Quercus chrysolepis	1460	Quercus	Quercus	1460	0	1460	0	0.0395	3	1.0000	0.8650
Bowlesia incana	Bowlesia incana	774	Bowlesia	Bowlesia	774	0	774	0	0.1471	0	0.7559	0.7559
Bowlesia incana	Daucus pusillus	728	Bowlesia	Daucus	0	728	0	728	0.1471	0	0.7559	0.7559
Quercus palmeri	Quercus palmeri	1428	Quercus	Quercus	1428	0	1428	0	0.0271	0	1.0000	0.8650
Fouquieria splendens	Fouquieria splendens	1356	Fouquieria	Fouquieria	1356	0	1356	0	0.1351	0	1.0000	1.0000
Frankenia palmeri	Frankenia palmeri	398	Frankenia	Frankenia	398	0	398	0	0.1236	0	1.0000	1.0000
Frankenia palmeri	Frankenia palmeri	1096	Frankenia	Frankenia	1096	0	1096	0	0.1236	0	1.0000	1.0000
Frankenia pulverulenta	Frankenia pulverulenta	690	Frankenia	Frankenia	690	0	690	0	0.0518	0	0.4720	1.0000
Frankenia pulverulenta	Frankenia salina	772	Frankenia	Frankenia	0	772	772	0	0.0518	0	0.4720	1.0000
Frankenia salina	Frankenia salina	739	Frankenia	Frankenia	739	0	739	0	0.0419	0	0.7721	1.0000
Frankenia salina	Frankenia pulverulenta	655	Frankenia	Frankenia	0	655	655	0	0.0419	0	0.7721	1.0000
Bupleurum lancifolium	Bupleurum lancifolium	1505	Bupleurum	Bupleurum	1505	0	1505	0	0.0000	0	0.6894	0.6894
Garrya flavescens	Garrya fremontii	160	Garrya	Garrya	0	160	160	0	0.1258	0	0.8920	1.0000
Garrya flavescens	Garrya flavescens	1322	Garrya	Garrya	1322	0	1322	0	0.1258	0	0.8920	1.0000
Garrya fremontii	Garrya fremontii	661	Garrya	Garrya	661	0	661	0	0.1395	1	0.4825	1.0000
Garrya fremontii	Garrya flavescens	709	Garrya	Garrya	0	709	709	0	0.1395	1	0.4825	1.0000
Centaurium pulchellum	Centaurium tenuiflorum	764	Centaurium	Centaurium	0	764	764	0	0.0930	0	0.4954	1.0000
Centaurium pulchellum	Centaurium pulchellum	750	Centaurium	Centaurium	750	0	750	0	0.0930	0	0.4954	1.0000
Frasera parryi	Frasera parryi	1551	Frasera	Frasera	1551	0	1551	0	0.0850	0	1.0000	1.0000
Zeltnera exaltata	Zeltnera exaltata	1508	Zeltnera	Zeltnera	1508	0	1508	0	0.0930	0	1.0000	1.0000
Zeltnera venusta	Zeltnera venusta	1547	Zeltnera	Zeltnera	1547	0	1547	0	0.0974	0	1.0000	1.0000
Erodium botrys	Erodium botrys	1484	Erodium	Erodium	1484	0	1484	0	0.0741	1	1.0000	1.0000
Cicuta maculata	Cicuta maculata	729	Cicuta	Cicuta	729	0	729	0	0.0698	0	1.0000	1.0000
Cicuta maculata	Cicuta maculata	743	Cicuta	Cicuta	743	0	743	0	0.0698	0	1.0000	1.0000
Erodium cicutarium	Erodium moschatum	440	Erodium	Erodium	0	440	440	0	0.0029	0	0.7199	1.0000
Erodium cicutarium	Erodium cicutarium	1131	Erodium	Erodium	1131	0	1131	0	0.0029	0	0.7199	1.0000
Erodium malacoides	Erodium malacoides	1523	Erodium	Erodium	1523	0	1523	0	0.0783	0	1.0000	1.0000
Geranium californicum	Geranium californicum	1469	Geranium	Geranium	1469	0	1469	0	0.0196	0	1.0000	1.0000
Geranium carolinianum	Geranium carolinianum	731	Geranium	Geranium	731	0	731	0	0.0960	0	0.9983	1.0000
Geranium carolinianum	Geranium core-core	3	Geranium	Geranium	0	3	3	0	0.0960	0	0.9983	1.0000
Geranium carolinianum	Geranium carolinianum	745	Geranium	Geranium	745	0	745	0	0.0960	0	0.9983	1.0000
Geranium core-core	Geranium carolinianum	6	Geranium	Geranium	0	6	6	0	0.0084	0	0.9904	1.0000
Geranium core-core	Geranium core-core	1451	Geranium	Geranium	1451	0	1451	0	0.0084	0	0.9904	1.0000
Geranium core-core	Geranium carolinianum	8	Geranium	Geranium	0	8	8	0	0.0084	0	0.9904	1.0000
Geranium dissectum	Geranium dissectum	1552	Geranium	Geranium	1552	0	1552	0	0.1107	0	1.0000	1.0000
Geranium incanum	Geranium californicum	1	Geranium	Geranium	0	1	1	0	0.0196	0	0.9993	1.0000
Geranium incanum	Geranium incanum	1490	Geranium	Geranium	1490	0	1490	0	0.0196	0	0.9993	1.0000
Cicuta maculata	Cicuta maculata	744	Cicuta	Cicuta	744	0	744	0	0.0698	0	1.0000	1.0000
Cicuta maculata	Cicuta maculata	711	Cicuta	Cicuta	711	0	711	0	0.0698	0	1.0000	1.0000
Pelargonium peltatum	Pelargonium peltatum	1565	Pelargonium	Pelargonium	1565	0	1565	0	0.1152	0	1.0000	1.0000
Scaevola	Scaevola	1555	Scaevola	Scaevola	1555	0	1555	0		0	1.0000	1.0000
Bacopa monnieri	Bacopa monnieri	1599	Bacopa	Bacopa	1599	0	1599	0	0.1226	0	1.0000	1.0000
Ribes aureum	Ribes aureum	783	Ribes	Ribes	783	0	783	0	0.0308	0	0.7960	1.0000
Ribes aureum	Ribes amarum	12	Ribes	Ribes	0	12	12	0	0.0308	0	0.7960	1.0000
Ribes aureum	Ribes aureum	729	Ribes	Ribes	729	0	729	0	0.0308	0	0.7960	1.0000
Ribes canthariforme	Ribes malvaceum	43	Ribes	Ribes	0	43	43	0	0.0061	0	0.9406	1.0000
Ribes canthariforme	Ribes canthariforme	1299	Ribes	Ribes	1299	0	1299	0	0.0061	0	0.9406	1.0000
Ribes canthariforme	Ribes nevadense	3	Ribes	Ribes	0	3	3	0	0.0061	0	0.9406	1.0000
Ribes canthariforme	Ribes indecorum	36	Ribes	Ribes	0	36	36	0	0.0061	0	0.9406	1.0000
Conium maculatum	Conium maculatum	1492	Conium	Conium	1492	0	1492	0	0.0891	0	1.0000	1.0000
Ribes indecorum	Ribes nevadense	12	Ribes	Ribes	0	12	12	0	0.0000	0	0.4735	1.0000
Ribes indecorum	Ribes indecorum	715	Ribes	Ribes	715	0	715	0	0.0000	0	0.4735	1.0000
Ribes indecorum	Ribes malvaceum	754	Ribes	Ribes	0	754	754	0	0.0000	0	0.4735	1.0000
Ribes indecorum	Ribes canthariforme	29	Ribes	Ribes	0	29	29	0	0.0000	0	0.4735	1.0000
Ribes malvaceum	Ribes indecorum	750	Ribes	Ribes	0	750	750	0	0.0000	0	0.4780	1.0000
Ribes malvaceum	Ribes nevadense	6	Ribes	Ribes	0	6	6	0	0.0000	0	0.4780	1.0000
Ribes malvaceum	Ribes canthariforme	39	Ribes	Ribes	0	39	39	0	0.0000	0	0.4780	1.0000
Ribes malvaceum	Ribes malvaceum	728	Ribes	Ribes	728	0	728	0	0.0000	0	0.4780	1.0000
Ribes nevadense	Ribes speciosum	3	Ribes	Ribes	0	3	3	0	0.0056	1	0.9507	1.0000
Ribes nevadense	Ribes amarum	3	Ribes	Ribes	0	3	3	0	0.0056	1	0.9507	1.0000
Ribes nevadense	Ribes canthariforme	2	Ribes	Ribes	0	2	2	0	0.0056	1	0.9507	1.0000
Ribes nevadense	Ribes speciosum	1	Ribes	Ribes	0	1	1	0	0.0056	1	0.9507	1.0000
Ribes nevadense	Ribes aureum	2	Ribes	Ribes	0	2	2	0	0.0056	1	0.9507	1.0000
Ribes nevadense	Ribes indecorum	39	Ribes	Ribes	0	39	39	0	0.0056	1	0.9507	1.0000
Ribes nevadense	Ribes malvaceum	27	Ribes	Ribes	0	27	27	0	0.0056	1	0.9507	1.0000
Ribes nevadense	Ribes velutinum	1	Ribes	Ribes	0	1	1	0	0.0056	1	0.9507	1.0000
Ribes nevadense	Ribes velutinum	1	Ribes	Ribes	0	1	1	0	0.0056	1	0.9507	1.0000
Ribes nevadense	Ribes nevadense	1523	Ribes	Ribes	1523	0	1523	0	0.0056	1	0.9507	1.0000
Ribes quercetorum	Ribes aureum	268	Ribes	Ribes	0	268	268	0	0.1313	1	0.2557	1.0000
Ribes quercetorum	Ribes amarum	249	Ribes	Ribes	0	249	249	0	0.1313	1	0.2557	1.0000
Ribes quercetorum	Ribes nevadense	1	Ribes	Ribes	0	1	1	0	0.1313	1	0.2557	1.0000
Ribes quercetorum	Ribes speciosum	19	Ribes	Ribes	0	19	19	0	0.1313	1	0.2557	1.0000
Ribes quercetorum	Ribes velutinum	168	Ribes	Ribes	0	168	168	0	0.1313	1	0.2557	1.0000
Ribes quercetorum	Ribes quercetorum	278	Ribes	Ribes	278	0	278	0	0.1313	1	0.2557	1.0000
Ribes quercetorum	Ribes velutinum	2	Ribes	Ribes	0	2	2	0	0.1313	1	0.2557	1.0000
Ribes quercetorum	Ribes speciosum	102	Ribes	Ribes	0	102	102	0	0.1313	1	0.2557	1.0000
Ribes speciosum	Ribes velutinum	6	Ribes	Ribes	0	6	6	0	0.0028	1	0.8140	1.0000
Ribes speciosum	Ribes aureum	4	Ribes	Ribes	0	4	4	0	0.0028	1	0.8140	1.0000
Ribes speciosum	Ribes aureum	9	Ribes	Ribes	0	9	9	0	0.0028	1	0.8140	1.0000
Ribes speciosum	Ribes speciosum	1287	Ribes	Ribes	1287	0	1287	0	0.0028	1	0.8140	1.0000
Ribes speciosum	Ribes quercetorum	4	Ribes	Ribes	0	4	4	0	0.0028	1	0.8140	1.0000
Ribes speciosum	Ribes nevadense	2	Ribes	Ribes	0	2	2	0	0.0028	1	0.8140	1.0000
Ribes speciosum	Ribes speciosum	2	Ribes	Ribes	2	0	2	0	0.0028	1	0.8140	1.0000
Ribes speciosum	Ribes amarum	165	Ribes	Ribes	0	165	165	0	0.0028	1	0.8140	1.0000
Ribes speciosum	Ribes velutinum	3	Ribes	Ribes	0	3	3	0	0.0028	1	0.8140	1.0000
Ribes speciosum	Ribes aureum	9	Ribes	Ribes	0	9	9	0	0.0028	1	0.8140	1.0000
Ribes velutinum	Ribes velutinum	1	Ribes	Ribes	1	0	1	0	0.0061	1	0.7784	1.0000
Ribes velutinum	Ribes velutinum	1232	Ribes	Ribes	1232	0	1232	0	0.0061	1	0.7784	1.0000
Ribes velutinum	Ribes quercetorum	2	Ribes	Ribes	0	2	2	0	0.0061	1	0.7784	1.0000
Ribes velutinum	Ribes nevadense	1	Ribes	Ribes	0	1	1	0	0.0061	1	0.7784	1.0000
Ribes velutinum	Ribes speciosum	1	Ribes	Ribes	0	1	1	0	0.0061	1	0.7784	1.0000
Ribes velutinum	Ribes amarum	61	Ribes	Ribes	0	61	61	0	0.0061	1	0.7784	1.0000
Ribes velutinum	Ribes speciosum	60	Ribes	Ribes	0	60	60	0	0.0061	1	0.7784	1.0000
Ribes velutinum	Ribes aureum	8	Ribes	Ribes	0	8	8	0	0.0061	1	0.7784	1.0000
Ribes viburnifolium	Ribes viburnifolium	1513	Ribes	Ribes	1513	0	1513	0	0.0251	0	0.9993	1.0000
Ribes viburnifolium	Ribes aureum	1	Ribes	Ribes	0	1	1	0	0.0251	0	0.9993	1.0000
Myriophyllum sibiricum	Myriophyllum sibiricum	1457	Myriophyllum	Myriophyllum	1457	0	1457	0	0.1250	0	0.7718	1.0000
Myriophyllum spicatum	Myriophyllum spicatum	712	Myriophyllum	Myriophyllum	712	0	712	0	0.1290	0	0.4808	1.0000
Myriophyllum spicatum	Myriophyllum sibiricum	769	Myriophyllum	Myriophyllum	0	769	769	0	0.1290	0	0.4808	1.0000
Coriandrum sativum	Coriandrum sativum	1439	Coriandrum	Coriandrum	1439	0	1439	0	0.0807	0	1.0000	1.0000
Hypericum anagalloides	Hypericum anagalloides	1496	Hypericum	Hypericum	1496	0	1496	0	0.1490	0	1.0000	1.0000
Hypericum scouleri	Hypericum scouleri	1398	Hypericum	Hypericum	1398	0	1398	0	0.0281	0	1.0000	1.0000
Carya illinoinensis	Carya illinoinensis	1488	Carya	Carya	1488	0	1488	0	0.1097	0	1.0000	1.0000
Krameria erecta	Krameria erecta	723	Krameria	Krameria	723	0	723	0	0.1161	0	1.0000	0.9032
Krameria erecta	Krameria erecta	813	Krameria	Krameria	813	0	813	0	0.1161	0	1.0000	0.9032
Cyclospermum leptophyllum	Cyclospermum leptophyllum	1489	Cyclospermum	Cyclospermum	1489	0	1489	0	0.1053	0	1.0000	1.0000
Lepechinia cardiophylla	Lepechinia cardiophylla	1373	Lepechinia	Lepechinia	1373	0	1373	0	0.1268	0	1.0000	1.0000
Melissa officinalis	Melissa officinalis	1522	Melissa	Melissa	1522	0	1522	0	0.0844	0	1.0000	1.0000
Daucus carota	Daucus carota	1491	Daucus	Daucus	1491	0	1491	0	0.0802	0	1.0000	0.7505
Daucus pusillus	Daucus pusillus	786	Daucus	Daucus	786	0	786	0	0.1250	0	0.5094	0.7505
Daucus pusillus	Bowlesia incana	757	Daucus	Bowlesia	0	757	0	757	0.1250	0	0.5094	0.7505
Eryngium pendletonense	Eryngium pendletonense	1495	Eryngium	Eryngium	1495	0	1495	0	0.1061	0	1.0000	1.0000
Foeniculum vulgare	Foeniculum vulgare	1336	Foeniculum	Foeniculum	1336	0	1336	0	0.0173	2	1.0000	1.0000
Stachys rigida	Stachys rigida	846	Stachys	Stachys	846	0	846	0	0.1630	0	1.0000	1.0000
Hesperolinon micranthum	Hesperolinon micranthum	1430	Hesperolinon	Hesperolinon	1430	0	1430	0	0.1184	0	1.0000	1.0000
Lomatium dasycarpum	Lomatium dasycarpum	1072	Lomatium	Lomatium	1072	0	1072	0	0.1528	1	0.9991	1.0000
Lomatium dasycarpum	Lomatium mohavense	1	Lomatium	Lomatium	0	1	1	0	0.1528	1	0.9991	1.0000
Linum grandiflorum	Linum grandiflorum	1433	Linum	Linum	1433	0	1433	0	0.1484	0	1.0000	1.0000
Linum lewisii	Linum lewisii	1540	Linum	Linum	1540	0	1540	0	0.1753	0	1.0000	1.0000
Lindernia dubia	Lindernia dubia	1632	Lindernia	Lindernia	1632	0	1632	0	0.1014	0	1.0000	1.0000
Mentzelia affinis	Mentzelia dispersa	4	Mentzelia	Mentzelia	0	4	4	0	0.0169	0	0.9974	1.0000
Mentzelia affinis	Mentzelia affinis	1506	Mentzelia	Mentzelia	1506	0	1506	0	0.0169	0	0.9974	1.0000
Mentzelia albicaulis	Mentzelia desertorum	530	Mentzelia	Mentzelia	0	530	530	0	0.0000	0	0.3436	1.0000
Mentzelia albicaulis	Mentzelia obscura	524	Mentzelia	Mentzelia	0	524	524	0	0.0000	0	0.3436	1.0000
Mentzelia albicaulis	Mentzelia albicaulis	557	Mentzelia	Mentzelia	557	0	557	0	0.0000	0	0.3436	1.0000
Mentzelia albicaulis	Mentzelia veatchiana	5	Mentzelia	Mentzelia	0	5	5	0	0.0000	0	0.3436	1.0000
Mentzelia albicaulis	Mentzelia dispersa	5	Mentzelia	Mentzelia	0	5	5	0	0.0000	0	0.3436	1.0000
Mentzelia congesta	Mentzelia jonesii	77	Mentzelia	Mentzelia	0	77	77	0	0.0000	0	0.8247	1.0000
Mentzelia congesta	Mentzelia veatchiana	119	Mentzelia	Mentzelia	0	119	119	0	0.0000	0	0.8247	1.0000
Mentzelia congesta	Mentzelia congesta	1242	Mentzelia	Mentzelia	1242	0	1242	0	0.0000	0	0.8247	1.0000
Mentzelia congesta	Mentzelia montana	68	Mentzelia	Mentzelia	0	68	68	0	0.0000	0	0.8247	1.0000
Mentzelia desertorum	Mentzelia albicaulis	531	Mentzelia	Mentzelia	0	531	531	0	0.0000	0	0.3367	1.0000
Mentzelia desertorum	Mentzelia dispersa	2	Mentzelia	Mentzelia	0	2	2	0	0.0000	0	0.3367	1.0000
Mentzelia desertorum	Mentzelia montana	1	Mentzelia	Mentzelia	0	1	1	0	0.0000	0	0.3367	1.0000
Mentzelia desertorum	Mentzelia veatchiana	2	Mentzelia	Mentzelia	0	2	2	0	0.0000	0	0.3367	1.0000
Mentzelia desertorum	Mentzelia obscura	499	Mentzelia	Mentzelia	0	499	499	0	0.0000	0	0.3367	1.0000
Mentzelia desertorum	Mentzelia desertorum	526	Mentzelia	Mentzelia	526	0	526	0	0.0000	0	0.3367	1.0000
Mentzelia desertorum	Mentzelia congesta	1	Mentzelia	Mentzelia	0	1	1	0	0.0000	0	0.3367	1.0000
Mentzelia dispersa	Mentzelia veatchiana	1	Mentzelia	Mentzelia	0	1	1	0	0.0140	0	0.9920	1.0000
Mentzelia dispersa	Mentzelia obscura	2	Mentzelia	Mentzelia	0	2	2	0	0.0140	0	0.9920	1.0000
Mentzelia dispersa	Mentzelia desertorum	3	Mentzelia	Mentzelia	0	3	3	0	0.0140	0	0.9920	1.0000
Mentzelia dispersa	Mentzelia dispersa	1481	Mentzelia	Mentzelia	1481	0	1481	0	0.0140	0	0.9920	1.0000
Mentzelia dispersa	Mentzelia affinis	6	Mentzelia	Mentzelia	0	6	6	0	0.0140	0	0.9920	1.0000
Mentzelia involucrata	Mentzelia hirsutissima	7	Mentzelia	Mentzelia	0	7	7	0	0.0112	0	0.9954	1.0000
Mentzelia involucrata	Mentzelia involucrata	1506	Mentzelia	Mentzelia	1506	0	1506	0	0.0112	0	0.9954	1.0000
Mentzelia jonesii	Mentzelia jonesii	1291	Mentzelia	Mentzelia	1291	0	1291	0	0.0000	0	0.8510	1.0000
Mentzelia jonesii	Mentzelia desertorum	2	Mentzelia	Mentzelia	0	2	2	0	0.0000	0	0.8510	1.0000
Mentzelia jonesii	Mentzelia lindleyi	1	Mentzelia	Mentzelia	0	1	1	0	0.0000	0	0.8510	1.0000
Mentzelia jonesii	Mentzelia veatchiana	77	Mentzelia	Mentzelia	0	77	77	0	0.0000	0	0.8510	1.0000
Mentzelia jonesii	Mentzelia montana	66	Mentzelia	Mentzelia	0	66	66	0	0.0000	0	0.8510	1.0000
Mentzelia jonesii	Mentzelia congesta	80	Mentzelia	Mentzelia	0	80	80	0	0.0000	0	0.8510	1.0000
Mentzelia lindleyi	Mentzelia ravenii	9	Mentzelia	Mentzelia	0	9	9	0	0.0028	0	0.7565	1.0000
Mentzelia lindleyi	Mentzelia jonesii	1	Mentzelia	Mentzelia	0	1	1	0	0.0028	0	0.7565	1.0000
Mentzelia lindleyi	Mentzelia desertorum	1	Mentzelia	Mentzelia	0	1	1	0	0.0028	0	0.7565	1.0000
Mentzelia lindleyi	Mentzelia montana	343	Mentzelia	Mentzelia	0	343	343	0	0.0028	0	0.7565	1.0000
Mentzelia lindleyi	Mentzelia lindleyi	1140	Mentzelia	Mentzelia	1140	0	1140	0	0.0028	0	0.7565	1.0000
Mentzelia lindleyi	Mentzelia obscura	1	Mentzelia	Mentzelia	0	1	1	0	0.0028	0	0.7565	1.0000
Mentzelia lindleyi	Mentzelia veatchiana	12	Mentzelia	Mentzelia	0	12	12	0	0.0028	0	0.7565	1.0000
Mentzelia micrantha	Mentzelia dispersa	2	Mentzelia	Mentzelia	0	2	2	0	0.0140	0	0.9980	1.0000
Mentzelia micrantha	Mentzelia micrantha	1517	Mentzelia	Mentzelia	1517	0	1517	0	0.0140	0	0.9980	1.0000
Mentzelia micrantha	Mentzelia affinis	1	Mentzelia	Mentzelia	0	1	1	0	0.0140	0	0.9980	1.0000
Mentzelia montana	Mentzelia ravenii	2	Mentzelia	Mentzelia	0	2	2	0	0.0028	0	0.6321	1.0000
Mentzelia montana	Mentzelia jonesii	61	Mentzelia	Mentzelia	0	61	61	0	0.0028	0	0.6321	1.0000
Mentzelia montana	Mentzelia veatchiana	71	Mentzelia	Mentzelia	0	71	71	0	0.0028	0	0.6321	1.0000
Mentzelia montana	Mentzelia congesta	51	Mentzelia	Mentzelia	0	51	51	0	0.0028	0	0.6321	1.0000
Mentzelia montana	Mentzelia montana	945	Mentzelia	Mentzelia	945	0	945	0	0.0028	0	0.6321	1.0000
Mentzelia montana	Mentzelia lindleyi	365	Mentzelia	Mentzelia	0	365	365	0	0.0028	0	0.6321	1.0000
Mentzelia obscura	Mentzelia dispersa	3	Mentzelia	Mentzelia	0	3	3	0	0.0000	0	0.3529	1.0000
Mentzelia obscura	Mentzelia ravenii	1	Mentzelia	Mentzelia	0	1	1	0	0.0000	0	0.3529	1.0000
Mentzelia obscura	Mentzelia veatchiana	5	Mentzelia	Mentzelia	0	5	5	0	0.0000	0	0.3529	1.0000
Mentzelia obscura	Mentzelia albicaulis	465	Mentzelia	Mentzelia	0	465	465	0	0.0000	0	0.3529	1.0000
Mentzelia obscura	Mentzelia montana	3	Mentzelia	Mentzelia	0	3	3	0	0.0000	0	0.3529	1.0000
Mentzelia obscura	Mentzelia obscura	546	Mentzelia	Mentzelia	546	0	546	0	0.0000	0	0.3529	1.0000
Mentzelia obscura	Mentzelia desertorum	521	Mentzelia	Mentzelia	0	521	521	0	0.0000	0	0.3529	1.0000
Mentzelia obscura	Mentzelia lindleyi	3	Mentzelia	Mentzelia	0	3	3	0	0.0000	0	0.3529	1.0000
Mentzelia ravenii	Mentzelia veatchiana	1	Mentzelia	Mentzelia	0	1	1	0	0.0084	0	0.9860	1.0000
Mentzelia ravenii	Mentzelia jonesii	1	Mentzelia	Mentzelia	0	1	1	0	0.0084	0	0.9860	1.0000
Mentzelia ravenii	Mentzelia montana	1	Mentzelia	Mentzelia	0	1	1	0	0.0084	0	0.9860	1.0000
Mentzelia ravenii	Mentzelia lindleyi	18	Mentzelia	Mentzelia	0	18	18	0	0.0084	0	0.9860	1.0000
Mentzelia ravenii	Mentzelia ravenii	1484	Mentzelia	Mentzelia	1484	0	1484	0	0.0084	0	0.9860	1.0000
Mentzelia veatchiana	Mentzelia montana	81	Mentzelia	Mentzelia	0	81	81	0	0.0000	0	0.8080	1.0000
Mentzelia veatchiana	Mentzelia lindleyi	10	Mentzelia	Mentzelia	0	10	10	0	0.0000	0	0.8080	1.0000
Mentzelia veatchiana	Mentzelia jonesii	84	Mentzelia	Mentzelia	0	84	84	0	0.0000	0	0.8080	1.0000
Mentzelia veatchiana	Mentzelia desertorum	4	Mentzelia	Mentzelia	0	4	4	0	0.0000	0	0.8080	1.0000
Mentzelia veatchiana	Mentzelia veatchiana	1279	Mentzelia	Mentzelia	1279	0	1279	0	0.0000	0	0.8080	1.0000
Mentzelia veatchiana	Mentzelia obscura	4	Mentzelia	Mentzelia	0	4	4	0	0.0000	0	0.8080	1.0000
Mentzelia veatchiana	Mentzelia albicaulis	2	Mentzelia	Mentzelia	0	2	2	0	0.0000	0	0.8080	1.0000
Mentzelia veatchiana	Mentzelia congesta	119	Mentzelia	Mentzelia	0	119	119	0	0.0000	0	0.8080	1.0000
Lomatium mohavense	Lomatium mohavense	1445	Lomatium	Lomatium	1445	0	1445	0	0.0231	0	1.0000	1.0000
Abutilon palmeri	Abutilon palmeri	1505	Abutilon	Abutilon	1505	0	1505	0	0.0571	0	1.0000	1.0000
Abutilon theophrasti	Abutilon theophrasti	825	Abutilon	Abutilon	825	0	825	0	0.0523	0	1.0000	1.0000
Alcea rosea	Alcea rosea	760	Alcea	Alcea	760	0	760	0	0.1066	0	1.0000	1.0000
Alcea rosea	Alcea rosea	777	Alcea	Alcea	777	0	777	0	0.1066	0	1.0000	1.0000
Ayenia compacta	Ayenia compacta	1372	Ayenia	Ayenia	1372	0	1372	0	0.1080	0	1.0000	1.0000
Eremalche exilis	Eremalche exilis	1556	Eremalche	Eremalche	1556	0	1556	0	0.0736	0	1.0000	1.0000
Eremalche rotundifolia	Eremalche rotundifolia	1542	Eremalche	Eremalche	1542	0	1542	0	0.0423	1	1.0000	1.0000
Fremontodendron californicum	Fremontodendron californicum	772	Fremontodendron	Fremontodendron	772	0	772	0	0.0523	1	0.9906	1.0000
Fremontodendron californicum	Fremontodendron californicum	746	Fremontodendron	Fremontodendron	746	0	746	0	0.0523	1	0.9906	1.0000
Fremontodendron californicum	Fremontodendron mexicanum	17	Fremontodendron	Fremontodendron	0	17	17	0	0.0523	1	0.9906	1.0000
Gossypium hirsutum	Gossypium hirsutum	1490	Gossypium	Gossypium	1490	0	1490	0	0.0926	0	1.0000	1.0000
Herissantia crispa	Herissantia crispa	1402	Herissantia	Herissantia	1402	0	1402	0	0.0548	1	1.0000	1.0000
Hibiscus denudatus	Hibiscus denudatus	1464	Hibiscus	Hibiscus	1464	0	1464	0	0.0802	0	1.0000	1.0000
Horsfordia alata	Horsfordia alata	1246	Horsfordia	Horsfordia	1246	0	1246	0	0.0786	1	0.8138	1.0000
Horsfordia alata	Horsfordia newberryi	285	Horsfordia	Horsfordia	0	285	285	0	0.0786	1	0.8138	1.0000
Horsfordia newberryi	Horsfordia newberryi	542	Horsfordia	Horsfordia	542	0	542	0	0.1313	0	0.4848	1.0000
Horsfordia newberryi	Horsfordia alata	576	Horsfordia	Horsfordia	0	576	576	0	0.1313	0	0.4848	1.0000
Lagunaria patersonia	Lagunaria patersonia	1505	Lagunaria	Lagunaria	1505	0	1505	0	0.0764	0	1.0000	1.0000
Malacothamnus aboriginum	Malacothamnus densiflorus	509	Malacothamnus	Malacothamnus	0	509	509	0	0.0696	0	0.3138	1.0000
Malacothamnus aboriginum	Malacothamnus fasciculatus	486	Malacothamnus	Malacothamnus	0	486	486	0	0.0696	0	0.3138	1.0000
Malacothamnus aboriginum	Malacothamnus aboriginum	455	Malacothamnus	Malacothamnus	455	0	455	0	0.0696	0	0.3138	1.0000
Malacothamnus densiflorus	Malacothamnus densiflorus	477	Malacothamnus	Malacothamnus	477	0	477	0	0.0000	0	0.3296	1.0000
Malacothamnus densiflorus	Malacothamnus fasciculatus	494	Malacothamnus	Malacothamnus	0	494	494	0	0.0000	0	0.3296	1.0000
Malacothamnus densiflorus	Malacothamnus aboriginum	476	Malacothamnus	Malacothamnus	0	476	476	0	0.0000	0	0.3296	1.0000
Malacothamnus fasciculatus	Malacothamnus aboriginum	502	Malacothamnus	Malacothamnus	0	502	502	0	0.0000	0	0.3375	1.0000
Malacothamnus fasciculatus	Malacothamnus fasciculatus	511	Malacothamnus	Malacothamnus	511	0	511	0	0.0000	0	0.3375	1.0000
Malacothamnus fasciculatus	Malacothamnus densiflorus	501	Malacothamnus	Malacothamnus	0	501	501	0	0.0000	0	0.3375	1.0000
Oenanthe sarmentosa	Oenanthe sarmentosa	1320	Oenanthe	Oenanthe	1320	0	1320	0	0.0698	0	1.0000	1.0000
Malva arborea	Malva arborea	1468	Malva	Malva	1468	0	1468	0	0.0346	0	0.9993	1.0000
Malva arborea	Malva neglecta	1	Malva	Malva	0	1	1	0	0.0346	0	0.9993	1.0000
Malva assurgentiflora	Malva neglecta	24	Malva	Malva	0	24	24	0	0.0346	0	0.9809	1.0000
Malva assurgentiflora	Malva nicaeensis	5	Malva	Malva	0	5	5	0	0.0346	0	0.9809	1.0000
Malva assurgentiflora	Malva parviflora	1	Malva	Malva	0	1	1	0	0.0346	0	0.9809	1.0000
Malva assurgentiflora	Malva assurgentiflora	1541	Malva	Malva	1541	0	1541	0	0.0346	0	0.9809	1.0000
Malva neglecta	Malva nicaeensis	3	Malva	Malva	0	3	3	0	0.0085	0	0.9813	1.0000
Malva neglecta	Malva neglecta	1525	Malva	Malva	1525	0	1525	0	0.0085	0	0.9813	1.0000
Malva neglecta	Malva parviflora	9	Malva	Malva	0	9	9	0	0.0085	0	0.9813	1.0000
Malva neglecta	Malva assurgentiflora	15	Malva	Malva	0	15	15	0	0.0085	0	0.9813	1.0000
Malva neglecta	Malva pseudolavatera	2	Malva	Malva	0	2	2	0	0.0085	0	0.9813	1.0000
Malva nicaeensis	Malva neglecta	5	Malva	Malva	0	5	5	0	0.0085	0	0.9666	1.0000
Malva nicaeensis	Malva pseudolavatera	42	Malva	Malva	0	42	42	0	0.0085	0	0.9666	1.0000
Malva nicaeensis	Malva nicaeensis	1449	Malva	Malva	1449	0	1449	0	0.0085	0	0.9666	1.0000
Malva nicaeensis	Malva parviflora	3	Malva	Malva	0	3	3	0	0.0085	0	0.9666	1.0000
Malva parviflora	Malva nicaeensis	16	Malva	Malva	0	16	16	0	0.0830	1	0.8885	1.0000
Malva parviflora	Malva parviflora	1354	Malva	Malva	1354	0	1354	0	0.0830	1	0.8885	1.0000
Malva parviflora	Malva neglecta	143	Malva	Malva	0	143	143	0	0.0830	1	0.8885	1.0000
Malva parviflora	Malva assurgentiflora	11	Malva	Malva	0	11	11	0	0.0830	1	0.8885	1.0000
Malva pseudolavatera	Malva neglecta	1	Malva	Malva	0	1	1	0	0.0995	0	0.9656	1.0000
Malva pseudolavatera	Malva assurgentiflora	1	Malva	Malva	0	1	1	0	0.0995	0	0.9656	1.0000
Malva pseudolavatera	Malva nicaeensis	49	Malva	Malva	0	49	49	0	0.0995	0	0.9656	1.0000
Malva pseudolavatera	Malva pseudolavatera	1431	Malva	Malva	1431	0	1431	0	0.0995	0	0.9656	1.0000
Malvella leprosa	Malvella leprosa	1476	Malvella	Malvella	1476	0	1476	0	0.1059	0	1.0000	1.0000
Sidalcea malviflora	Sidalcea malviflora	1527	Sidalcea	Sidalcea	1527	0	1527	0	0.0647	0	1.0000	1.0000
Sphaeralcea ambigua	Sphaeralcea ambigua	652	Sphaeralcea	Sphaeralcea	652	0	652	0	0.0423	0	0.9928	1.0000
Sphaeralcea ambigua	Sphaeralcea ambigua	148	Sphaeralcea	Sphaeralcea	148	0	148	0	0.0423	0	0.9928	1.0000
Sphaeralcea ambigua	Sphaeralcea angustifolia	9	Sphaeralcea	Sphaeralcea	0	9	9	0	0.0423	0	0.9928	1.0000
Sphaeralcea ambigua	Sphaeralcea ambigua	705	Sphaeralcea	Sphaeralcea	705	0	705	0	0.0423	0	0.9928	1.0000
Sphaeralcea ambigua	Sphaeralcea ambigua	668	Sphaeralcea	Sphaeralcea	668	0	668	0	0.0423	0	0.9928	1.0000
Sphaeralcea ambigua	Sphaeralcea angustifolia	17	Sphaeralcea	Sphaeralcea	0	17	17	0	0.0423	0	0.9928	1.0000
Sphaeralcea ambigua	Sphaeralcea ambigua	671	Sphaeralcea	Sphaeralcea	671	0	671	0	0.0423	0	0.9928	1.0000
Sphaeralcea ambigua	Sphaeralcea ambigua	158	Sphaeralcea	Sphaeralcea	158	0	158	0	0.0423	0	0.9928	1.0000
Osmorhiza brachypoda	Osmorhiza brachypoda	1498	Osmorhiza	Osmorhiza	1498	0	1498	0	0.0085	0	0.9778	1.0000
Osmorhiza brachypoda	Osmorhiza berteroi	34	Osmorhiza	Osmorhiza	0	34	34	0	0.0085	0	0.9778	1.0000
Sphaeralcea ambigua	Sphaeralcea ambigua	161	Sphaeralcea	Sphaeralcea	161	0	161	0	0.0423	0	0.9928	1.0000
Sphaeralcea ambigua	Sphaeralcea ambigua	1210	Sphaeralcea	Sphaeralcea	1210	0	1210	0	0.0423	0	0.9928	1.0000
Sphaeralcea ambigua	Sphaeralcea ambigua	167	Sphaeralcea	Sphaeralcea	167	0	167	0	0.0423	0	0.9928	1.0000
Sphaeralcea ambigua	Sphaeralcea angustifolia	7	Sphaeralcea	Sphaeralcea	0	7	7	0	0.0423	0	0.9928	1.0000
Sphaeralcea angustifolia	Sphaeralcea ambigua	2	Sphaeralcea	Sphaeralcea	0	2	2	0	0.0085	0	0.9697	1.0000
Sphaeralcea angustifolia	Sphaeralcea emoryi	23	Sphaeralcea	Sphaeralcea	0	23	23	0	0.0085	0	0.9697	1.0000
Sphaeralcea angustifolia	Sphaeralcea angustifolia	1473	Sphaeralcea	Sphaeralcea	1473	0	1473	0	0.0085	0	0.9697	1.0000
Sphaeralcea angustifolia	Sphaeralcea ambigua	7	Sphaeralcea	Sphaeralcea	0	7	7	0	0.0085	0	0.9697	1.0000
Sphaeralcea angustifolia	Sphaeralcea ambigua	14	Sphaeralcea	Sphaeralcea	0	14	14	0	0.0085	0	0.9697	1.0000
Sphaeralcea emoryi	Sphaeralcea ambigua	3	Sphaeralcea	Sphaeralcea	0	3	3	0	0.0897	1	0.9126	1.0000
Sphaeralcea emoryi	Sphaeralcea ambigua	4	Sphaeralcea	Sphaeralcea	0	4	4	0	0.0897	1	0.9126	1.0000
Sphaeralcea emoryi	Sphaeralcea emoryi	1452	Sphaeralcea	Sphaeralcea	1452	0	1452	0	0.0897	1	0.9126	1.0000
Sphaeralcea emoryi	Sphaeralcea angustifolia	132	Sphaeralcea	Sphaeralcea	0	132	132	0	0.0897	1	0.9126	1.0000
Melia azedarach	Melia azedarach	1483	Melia	Melia	1483	0	1483	0	0.0909	0	1.0000	1.0000
Glinus lotoides	Glinus lotoides	1445	Glinus	Glinus	1445	0	1445	0	0.0117	0	0.9993	1.0000
Glinus lotoides	Glinus radiatus	1	Glinus	Glinus	0	1	1	0	0.0117	0	0.9993	1.0000
Glinus radiatus	Glinus radiatus	1488	Glinus	Glinus	1488	0	1488	0	0.0117	0	0.9980	1.0000
Glinus radiatus	Glinus lotoides	3	Glinus	Glinus	0	3	3	0	0.0117	0	0.9980	1.0000
Mollugo cerviana	Mollugo cerviana	1474	Mollugo	Mollugo	1474	0	1474	0	0.1513	0	1.0000	1.0000
Osmorhiza berteroi	Osmorhiza brachypoda	38	Osmorhiza	Osmorhiza	0	38	38	0	0.0085	0	0.9747	1.0000
Osmorhiza berteroi	Osmorhiza berteroi	1463	Osmorhiza	Osmorhiza	1463	0	1463	0	0.0085	0	0.9747	1.0000
Claytonia parviflora	Claytonia parviflora	1141	Claytonia	Claytonia	1141	0	1141	0	0.0963	1	0.8001	1.0000
Claytonia parviflora	Claytonia rubra	93	Claytonia	Claytonia	0	93	93	0	0.0963	1	0.8001	1.0000
Claytonia parviflora	Claytonia perfoliata	91	Claytonia	Claytonia	0	91	91	0	0.0963	1	0.8001	1.0000
Claytonia parviflora	Claytonia rubra	101	Claytonia	Claytonia	0	101	101	0	0.0963	1	0.8001	1.0000
Pastinaca sativa	Pastinaca sativa	1484	Pastinaca	Pastinaca	1484	0	1484	0	0.0838	0	1.0000	1.0000
Claytonia perfoliata	Claytonia rubra	437	Claytonia	Claytonia	0	437	437	0	0.0000	0	0.3204	1.0000
Claytonia perfoliata	Claytonia perfoliata	446	Claytonia	Claytonia	446	0	446	0	0.0000	0	0.3204	1.0000
Claytonia perfoliata	Claytonia rubra	424	Claytonia	Claytonia	0	424	424	0	0.0000	0	0.3204	1.0000
Claytonia perfoliata	Claytonia parviflora	85	Claytonia	Claytonia	0	85	85	0	0.0000	0	0.3204	1.0000
Claytonia rubra	Claytonia rubra	444	Claytonia	Claytonia	444	0	444	0	0.0000	0	0.6210	1.0000
Claytonia rubra	Claytonia rubra	442	Claytonia	Claytonia	442	0	442	0	0.0000	0	0.6210	1.0000
Claytonia rubra	Claytonia parviflora	83	Claytonia	Claytonia	0	83	83	0	0.0000	0	0.6210	1.0000
Claytonia rubra	Claytonia perfoliata	485	Claytonia	Claytonia	0	485	485	0	0.0000	0	0.6210	1.0000
Claytonia rubra	Claytonia rubra	469	Claytonia	Claytonia	469	0	469	0	0.0000	0	0.6210	1.0000
Claytonia rubra	Claytonia perfoliata	447	Claytonia	Claytonia	0	447	447	0	0.0000	0	0.6210	1.0000
Claytonia rubra	Claytonia parviflora	73	Claytonia	Claytonia	0	73	73	0	0.0000	0	0.6210	1.0000
Claytonia rubra	Claytonia rubra	428	Claytonia	Claytonia	428	0	428	0	0.0000	0	0.6210	1.0000
Montia chamissoi	Montia fontana	1	Montia	Montia	0	1	1	0	0.0403	0	0.9993	1.0000
Montia chamissoi	Montia chamissoi	1379	Montia	Montia	1379	0	1379	0	0.0403	0	0.9993	1.0000
Montia fontana	Montia fontana	1399	Montia	Montia	1399	0	1399	0	0.0403	0	1.0000	1.0000
Ficus carica	Ficus carica	1508	Ficus	Ficus	1508	0	1508	0	0.1420	0	1.0000	1.0000
Perideridia parishii	Perideridia parishii	1436	Perideridia	Perideridia	1436	0	1436	0	0.1076	0	1.0000	1.0000
Morus alba	Morus alba	1516	Morus	Morus	1516	0	1516	0	0.1333	0	1.0000	1.0000
Anagallis minima	Anagallis minima	1392	Anagallis	Anagallis	1392	0	1392	0	0.1658	0	1.0000	1.0000
Chamelaucium uncinatum	Chamelaucium uncinatum	1494	Chamelaucium	Chamelaucium	1494	0	1494	0	0.0997	0	1.0000	1.0000
Eucalyptus camaldulensis	Eucalyptus cladocalyx	1	Eucalyptus	Eucalyptus	0	1	1	0	0.0060	1	0.9139	0.9259
Eucalyptus camaldulensis	Eucalyptus leucoxylon	1	Eucalyptus	Eucalyptus	0	1	1	0	0.0060	1	0.9139	0.9259
Eucalyptus camaldulensis	Eucalyptus polyanthemos	2	Eucalyptus	Eucalyptus	0	2	2	0	0.0060	1	0.9139	0.9259
Eucalyptus camaldulensis	Eucalyptus cornuta	2	Eucalyptus	Eucalyptus	0	2	2	0	0.0060	1	0.9139	0.9259
Eucalyptus camaldulensis	Eucalyptus sideroxylon	7	Eucalyptus	Eucalyptus	0	7	7	0	0.0060	1	0.9139	0.9259
Eucalyptus camaldulensis	Eucalyptus rudis	111	Eucalyptus	Eucalyptus	0	111	111	0	0.0060	1	0.9139	0.9259
Eucalyptus camaldulensis	Eucalyptus camaldulensis	1316	Eucalyptus	Eucalyptus	1316	0	1316	0	0.0060	1	0.9139	0.9259
Eucalyptus citriodora	Eucalyptus citriodora	1430	Eucalyptus	Eucalyptus	1430	0	1430	0	0.0898	0	1.0000	0.9259
Eucalyptus cladocalyx	Eucalyptus rudis	5	Eucalyptus	Eucalyptus	0	5	5	0	0.0060	0	0.9365	0.9259
Eucalyptus cladocalyx	Eucalyptus cladocalyx	1372	Eucalyptus	Eucalyptus	1372	0	1372	0	0.0060	0	0.9365	0.9259
Eucalyptus cladocalyx	Eucalyptus sideroxylon	24	Eucalyptus	Eucalyptus	0	24	24	0	0.0060	0	0.9365	0.9259
Eucalyptus cladocalyx	Eucalyptus camaldulensis	6	Eucalyptus	Eucalyptus	0	6	6	0	0.0060	0	0.9365	0.9259
Eucalyptus cladocalyx	Eucalyptus polyanthemos	58	Eucalyptus	Eucalyptus	0	58	58	0	0.0060	0	0.9365	0.9259
Eucalyptus cypellocarpa	Eucalyptus sideroxylon	1	Eucalyptus	Eucalyptus	0	1	1	0	0.0150	0	0.9972	0.9259
Eucalyptus cypellocarpa	Eucalyptus rudis	2	Eucalyptus	Eucalyptus	0	2	2	0	0.0150	0	0.9972	0.9259
Eucalyptus cypellocarpa	Eucalyptus cypellocarpa	1414	Eucalyptus	Eucalyptus	1414	0	1414	0	0.0150	0	0.9972	0.9259
Eucalyptus cypellocarpa	Eucalyptus camaldulensis	1	Eucalyptus	Eucalyptus	0	1	1	0	0.0150	0	0.9972	0.9259
Eucalyptus globulus	Eucalyptus globulus	688	Eucalyptus	Eucalyptus	688	0	688	0	0.2523	1	0.9677	0.9259
Eucalyptus globulus	Eucalyptus rudis	10	Eucalyptus	Eucalyptus	0	10	10	0	0.2523	1	0.9677	0.9259
Eucalyptus globulus	Eucalyptus camaldulensis	11	Eucalyptus	Eucalyptus	0	11	11	0	0.2523	1	0.9677	0.9259
Eucalyptus globulus	Eucalyptus cypellocarpa	2	Eucalyptus	Eucalyptus	0	2	2	0	0.2523	1	0.9677	0.9259
Eucalyptus polyanthemos	Eucalyptus polyanthemos	1337	Eucalyptus	Eucalyptus	1337	0	1337	0	0.0120	1	0.9462	0.9259
Eucalyptus polyanthemos	Eucalyptus sideroxylon	19	Eucalyptus	Eucalyptus	0	19	19	0	0.0120	1	0.9462	0.9259
Eucalyptus polyanthemos	Eucalyptus rudis	5	Eucalyptus	Eucalyptus	0	5	5	0	0.0120	1	0.9462	0.9259
Eucalyptus polyanthemos	Eucalyptus camaldulensis	5	Eucalyptus	Eucalyptus	0	5	5	0	0.0120	1	0.9462	0.9259
Eucalyptus polyanthemos	Eucalyptus cladocalyx	45	Eucalyptus	Eucalyptus	0	45	45	0	0.0120	1	0.9462	0.9259
Eucalyptus polyanthemos	Eucalyptus deglupta	1	Eucalyptus	Eucalyptus	0	1	1	0	0.0120	1	0.9462	0.9259
Eucalyptus polyanthemos	Eucalyptus cornuta	1	Eucalyptus	Eucalyptus	0	1	1	0	0.0120	1	0.9462	0.9259
Sanicula arguta	Sanicula arguta	1459	Sanicula	Sanicula	1459	0	1459	0	0.0271	0	1.0000	1.0000
Eucalyptus rudis	Eucalyptus polyanthemos	1	Eucalyptus	Eucalyptus	0	1	1	0	0.0060	2	0.9190	0.9259
Eucalyptus rudis	Eucalyptus rudis	1316	Eucalyptus	Eucalyptus	1316	0	1316	0	0.0060	2	0.9190	0.9259
Eucalyptus rudis	Eucalyptus leucoxylon	1	Eucalyptus	Eucalyptus	0	1	1	0	0.0060	2	0.9190	0.9259
Eucalyptus rudis	Eucalyptus camaldulensis	111	Eucalyptus	Eucalyptus	0	111	111	0	0.0060	2	0.9190	0.9259
Eucalyptus rudis	Eucalyptus cladocalyx	3	Eucalyptus	Eucalyptus	0	3	3	0	0.0060	2	0.9190	0.9259
Eucalyptus sideroxylon	Eucalyptus cladocalyx	20	Eucalyptus	Eucalyptus	0	20	20	0	0.0060	0	0.9694	0.9259
Eucalyptus sideroxylon	Eucalyptus rudis	5	Eucalyptus	Eucalyptus	0	5	5	0	0.0060	0	0.9694	0.9259
Eucalyptus sideroxylon	Eucalyptus sideroxylon	1361	Eucalyptus	Eucalyptus	1361	0	1361	0	0.0060	0	0.9694	0.9259
Eucalyptus sideroxylon	Eucalyptus polyanthemos	13	Eucalyptus	Eucalyptus	0	13	13	0	0.0060	0	0.9694	0.9259
Eucalyptus sideroxylon	Eucalyptus camaldulensis	5	Eucalyptus	Eucalyptus	0	5	5	0	0.0060	0	0.9694	0.9259
Leptospermum laevigatum	Leptospermum laevigatum	1452	Leptospermum	Leptospermum	1452	0	1452	0	0.0906	0	1.0000	1.0000
Melaleuca nesophila	Melaleuca nesophila	1420	Melaleuca	Melaleuca	1420	0	1420	0	0.0486	0	1.0000	1.0000
Melaleuca quinquenervia	Melaleuca quinquenervia	1436	Melaleuca	Melaleuca	1436	0	1436	0	0.0486	0	1.0000	1.0000
Melaleuca viminalis	Melaleuca viminalis	1467	Melaleuca	Melaleuca	1467	0	1467	0	0.0606	0	1.0000	1.0000
Myrtus communis	Myrtus communis	1411	Myrtus	Myrtus	1411	0	1411	0	0.0574	0	1.0000	1.0000
Psidium guajava	Psidium guajava	1313	Psidium	Psidium	1313	0	1313	0	0.1667	0	1.0000	1.0000
Psidium guajava	Psidium guajava	91	Psidium	Psidium	91	0	91	0	0.1667	0	1.0000	1.0000
Sanicula bipinnatifida	Sanicula bipinnatifida	1523	Sanicula	Sanicula	1523	0	1523	0	0.0397	0	1.0000	1.0000
Nelumbo lutea	Nelumbo lutea	783	Nelumbo	Nelumbo	783	0	783	0	0.1831	0	1.0000	1.0000
Abronia villosa	Abronia villosa	1488	Abronia	Abronia	1488	0	1488	0	0.0150	0	0.7435	1.0000
Allionia incarnata	Allionia incarnata	1393	Allionia	Allionia	1393	0	1393	0	0.1182	0	1.0000	1.0000
Boerhavia coccinea	Boerhavia coccinea	1440	Boerhavia	Boerhavia	1440	0	1440	0	0.0480	0	1.0000	1.0000
Boerhavia coulteri	Boerhavia wrightii	469	Boerhavia	Boerhavia	0	469	469	0	0.0000	0	0.3340	1.0000
Boerhavia coulteri	Boerhavia triquetra	480	Boerhavia	Boerhavia	0	480	480	0	0.0000	0	0.3340	1.0000
Boerhavia coulteri	Boerhavia coulteri	476	Boerhavia	Boerhavia	476	0	476	0	0.0000	0	0.3340	1.0000
Sanicula crassicaulis	Sanicula crassicaulis	1471	Sanicula	Sanicula	1471	0	1471	0	0.0271	0	1.0000	1.0000
Boerhavia triquetra	Boerhavia coulteri	489	Boerhavia	Boerhavia	0	489	489	0	0.0000	0	0.3530	1.0000
Boerhavia triquetra	Boerhavia wrightii	431	Boerhavia	Boerhavia	0	431	431	0	0.0000	0	0.3530	1.0000
Boerhavia triquetra	Boerhavia triquetra	502	Boerhavia	Boerhavia	502	0	502	0	0.0000	0	0.3530	1.0000
Boerhavia wrightii	Boerhavia wrightii	453	Boerhavia	Boerhavia	453	0	453	0	0.0000	0	0.3139	1.0000
Boerhavia wrightii	Boerhavia triquetra	513	Boerhavia	Boerhavia	0	513	513	0	0.0000	0	0.3139	1.0000
Boerhavia wrightii	Boerhavia coulteri	477	Boerhavia	Boerhavia	0	477	477	0	0.0000	0	0.3139	1.0000
Mirabilis jalapa	Mirabilis jalapa	1360	Mirabilis	Mirabilis	1360	0	1360	0	0.0211	0	0.9978	0.7667
Mirabilis jalapa	Spergula arvensis	1	Mirabilis	Spergula	0	1	0	1	0.0211	0	0.9978	0.7667
Mirabilis jalapa	Mirabilis laevis	1	Mirabilis	Mirabilis	0	1	1	0	0.0211	0	0.9978	0.7667
Mirabilis jalapa	Mirabilis laevis	1	Mirabilis	Mirabilis	0	1	1	0	0.0211	0	0.9978	0.7667
Mirabilis laevis	Mirabilis laevis	75	Mirabilis	Mirabilis	75	0	75	0	0.0000	0	0.8265	0.7667
Mirabilis laevis	Vaccaria hispanica	1	Mirabilis	Vaccaria	0	1	0	1	0.0000	0	0.8265	0.7667
Mirabilis laevis	Mirabilis tenuiloba	72	Mirabilis	Mirabilis	0	72	72	0	0.0000	0	0.8265	0.7667
Mirabilis laevis	Mirabilis multiflora	1	Mirabilis	Mirabilis	0	1	1	0	0.0000	0	0.8265	0.7667
Mirabilis laevis	Mirabilis laevis	660	Mirabilis	Mirabilis	660	0	660	0	0.0000	0	0.8265	0.7667
Mirabilis laevis	Mirabilis laevis	645	Mirabilis	Mirabilis	645	0	645	0	0.0000	0	0.8265	0.7667
Mirabilis laevis	Mirabilis multiflora	1	Mirabilis	Mirabilis	0	1	1	0	0.0000	0	0.8265	0.7667
Mirabilis laevis	Spergula arvensis	2	Mirabilis	Spergula	0	2	0	2	0.0000	0	0.8265	0.7667
Mirabilis laevis	Chorizanthe fimbriata	2	Mirabilis	Chorizanthe	0	2	0	2	0.0000	0	0.8265	0.7667
Mirabilis laevis	Mirabilis tenuiloba	75	Mirabilis	Mirabilis	0	75	75	0	0.0000	0	0.8265	0.7667
Mirabilis laevis	Mirabilis multiflora	67	Mirabilis	Mirabilis	0	67	67	0	0.0000	0	0.8265	0.7667
Mirabilis laevis	Chorizanthe fimbriata	74	Mirabilis	Chorizanthe	0	74	0	74	0.0000	0	0.8265	0.7667
Mirabilis laevis	Spergula arvensis	92	Mirabilis	Spergula	0	92	0	92	0.0000	0	0.8265	0.7667
Mirabilis laevis	Mirabilis multiflora	96	Mirabilis	Mirabilis	0	96	96	0	0.0000	0	0.8265	0.7667
Mirabilis laevis	Eriogonum apiculatum	78	Mirabilis	Eriogonum	0	78	0	78	0.0000	0	0.8265	0.7667
Mirabilis laevis	Mirabilis laevis	682	Mirabilis	Mirabilis	682	0	682	0	0.0000	0	0.8265	0.7667
Mirabilis laevis	Mirabilis laevis	69	Mirabilis	Mirabilis	69	0	69	0	0.0000	0	0.8265	0.7667
Mirabilis laevis	Vaccaria hispanica	101	Mirabilis	Vaccaria	0	101	0	101	0.0000	0	0.8265	0.7667
Mirabilis laevis	Mirabilis laevis	81	Mirabilis	Mirabilis	81	0	81	0	0.0000	0	0.8265	0.7667
Mirabilis laevis	Mirabilis laevis	50	Mirabilis	Mirabilis	50	0	50	0	0.0000	0	0.8265	0.7667
Mirabilis laevis	Mirabilis multiflora	1	Mirabilis	Mirabilis	0	1	1	0	0.0000	0	0.8265	0.7667
Mirabilis laevis	Mirabilis tenuiloba	80	Mirabilis	Mirabilis	0	80	80	0	0.0000	0	0.8265	0.7667
Mirabilis laevis	Vaccaria hispanica	1	Mirabilis	Vaccaria	0	1	0	1	0.0000	0	0.8265	0.7667
Mirabilis laevis	Mirabilis laevis	663	Mirabilis	Mirabilis	663	0	663	0	0.0000	0	0.8265	0.7667
Mirabilis laevis	Mirabilis laevis	643	Mirabilis	Mirabilis	643	0	643	0	0.0000	0	0.8265	0.7667
Mirabilis laevis	Chorizanthe fimbriata	2	Mirabilis	Chorizanthe	0	2	0	2	0.0000	0	0.8265	0.7667
Mirabilis laevis	Eriogonum apiculatum	3	Mirabilis	Eriogonum	0	3	0	3	0.0000	0	0.8265	0.7667
Mirabilis multiflora	Mirabilis jalapa	1	Mirabilis	Mirabilis	0	1	1	0	0.0000	0	0.3358	0.7667
Mirabilis multiflora	Eriogonum apiculatum	201	Mirabilis	Eriogonum	0	201	0	201	0.0000	0	0.3358	0.7667
Mirabilis multiflora	Mirabilis multiflora	212	Mirabilis	Mirabilis	212	0	212	0	0.0000	0	0.3358	0.7667
Mirabilis multiflora	Chorizanthe fimbriata	144	Mirabilis	Chorizanthe	0	144	0	144	0.0000	0	0.3358	0.7667
Mirabilis multiflora	Vaccaria hispanica	289	Mirabilis	Vaccaria	0	289	0	289	0.0000	0	0.3358	0.7667
Mirabilis multiflora	Mirabilis laevis	4	Mirabilis	Mirabilis	0	4	4	0	0.0000	0	0.3358	0.7667
Mirabilis multiflora	Spergula arvensis	244	Mirabilis	Spergula	0	244	0	244	0.0000	0	0.3358	0.7667
Mirabilis multiflora	Mirabilis multiflora	236	Mirabilis	Mirabilis	236	0	236	0	0.0000	0	0.3358	0.7667
Mirabilis multiflora	Mirabilis laevis	65	Mirabilis	Mirabilis	0	65	65	0	0.0000	0	0.3358	0.7667
Mirabilis multiflora	Mirabilis tenuiloba	4	Mirabilis	Mirabilis	0	4	4	0	0.0000	0	0.3358	0.7667
Mirabilis tenuiloba	Vaccaria hispanica	65	Mirabilis	Vaccaria	0	65	0	65	0.0000	1	0.1923	0.7667
Mirabilis tenuiloba	Mirabilis tenuiloba	280	Mirabilis	Mirabilis	280	0	280	0	0.0000	1	0.1923	0.7667
Mirabilis tenuiloba	Mirabilis laevis	265	Mirabilis	Mirabilis	0	265	265	0	0.0000	1	0.1923	0.7667
Mirabilis tenuiloba	Chorizanthe fimbriata	48	Mirabilis	Chorizanthe	0	48	0	48	0.0000	1	0.1923	0.7667
Mirabilis tenuiloba	Mirabilis multiflora	51	Mirabilis	Mirabilis	0	51	51	0	0.0000	1	0.1923	0.7667
Mirabilis tenuiloba	Mirabilis laevis	297	Mirabilis	Mirabilis	0	297	297	0	0.0000	1	0.1923	0.7667
Mirabilis tenuiloba	Spergula arvensis	59	Mirabilis	Spergula	0	59	0	59	0.0000	1	0.1923	0.7667
Mirabilis tenuiloba	Eriogonum apiculatum	69	Mirabilis	Eriogonum	0	69	0	69	0.0000	1	0.1923	0.7667
Mirabilis tenuiloba	Mirabilis laevis	266	Mirabilis	Mirabilis	0	266	266	0	0.0000	1	0.1923	0.7667
Mirabilis tenuiloba	Mirabilis multiflora	56	Mirabilis	Mirabilis	0	56	56	0	0.0000	1	0.1923	0.7667
Fraxinus dipetala	Fraxinus uhdei	1	Fraxinus	Fraxinus	0	1	1	0	0.0519	0	0.8192	1.0000
Fraxinus dipetala	Fraxinus velutina	249	Fraxinus	Fraxinus	0	249	249	0	0.0519	0	0.8192	1.0000
Fraxinus dipetala	Fraxinus dipetala	1133	Fraxinus	Fraxinus	1133	0	1133	0	0.0519	0	0.8192	1.0000
Sanicula graveolens	Sanicula tuberosa	3	Sanicula	Sanicula	0	3	3	0	0.0113	0	0.9981	1.0000
Sanicula graveolens	Sanicula graveolens	1592	Sanicula	Sanicula	1592	0	1592	0	0.0113	0	0.9981	1.0000
Fraxinus parryi	Fraxinus parryi	1531	Fraxinus	Fraxinus	1531	0	1531	0	0.1090	0	1.0000	1.0000
Fraxinus uhdei	Fraxinus uhdei	1425	Fraxinus	Fraxinus	1425	0	1425	0	0.0685	0	1.0000	1.0000
Fraxinus velutina	Fraxinus velutina	1219	Fraxinus	Fraxinus	1219	0	1219	0	0.0519	0	0.8187	1.0000
Fraxinus velutina	Fraxinus dipetala	270	Fraxinus	Fraxinus	0	270	270	0	0.0519	0	0.8187	1.0000
Ligustrum lucidum	Ligustrum lucidum	1462	Ligustrum	Ligustrum	1462	0	1462	0	0.0291	0	1.0000	1.0000
Ligustrum ovalifolium	Ligustrum ovalifolium	1428	Ligustrum	Ligustrum	1428	0	1428	0	0.0291	0	1.0000	1.0000
Menodora scabra	Menodora scabra	1454	Menodora	Menodora	1454	0	1454	0	0.1742	0	1.0000	1.0000
Sanicula tuberosa	Sanicula graveolens	1	Sanicula	Sanicula	0	1	1	0	0.0113	0	0.9993	1.0000
Sanicula tuberosa	Sanicula tuberosa	1421	Sanicula	Sanicula	1421	0	1421	0	0.0113	0	0.9993	1.0000
Camissoniopsis confusa	Camissoniopsis intermedia	4	Camissoniopsis	Camissoniopsis	0	4	4	0	0.0000	0	0.1577	0.9371
Camissoniopsis confusa	Camissoniopsis robusta	203	Camissoniopsis	Camissoniopsis	0	203	203	0	0.0000	0	0.1577	0.9371
Camissoniopsis confusa	Camissoniopsis lewisii	243	Camissoniopsis	Camissoniopsis	0	243	243	0	0.0000	0	0.1577	0.9371
Camissoniopsis confusa	Camissoniopsis ignota	3	Camissoniopsis	Camissoniopsis	0	3	3	0	0.0000	0	0.1577	0.9371
Camissoniopsis confusa	Camissoniopsis cheiranthifolia	119	Camissoniopsis	Camissoniopsis	0	119	119	0	0.0000	0	0.1577	0.9371
Camissoniopsis confusa	Physalis greenei	190	Camissoniopsis	Physalis	0	190	0	190	0.0000	0	0.1577	0.9371
Camissoniopsis confusa	Camissoniopsis ignota	2	Camissoniopsis	Camissoniopsis	0	2	2	0	0.0000	0	0.1577	0.9371
Camissoniopsis confusa	Camissoniopsis confusa	225	Camissoniopsis	Camissoniopsis	225	0	225	0	0.0000	0	0.1577	0.9371
Camissoniopsis confusa	Camissoniopsis micrantha	3	Camissoniopsis	Camissoniopsis	0	3	3	0	0.0000	0	0.1577	0.9371
Camissoniopsis confusa	Camissoniopsis pallida	1	Camissoniopsis	Camissoniopsis	0	1	1	0	0.0000	0	0.1577	0.9371
Camissoniopsis confusa	Camissoniopsis micrantha	216	Camissoniopsis	Camissoniopsis	0	216	216	0	0.0000	0	0.1577	0.9371
Camissoniopsis confusa	Camissoniopsis hirtella	209	Camissoniopsis	Camissoniopsis	0	209	209	0	0.0000	0	0.1577	0.9371
Camissoniopsis confusa	Camissoniopsis bistorta	9	Camissoniopsis	Camissoniopsis	0	9	9	0	0.0000	0	0.1577	0.9371
Camissoniopsis hirtella	Camissoniopsis pallida	1	Camissoniopsis	Camissoniopsis	0	1	1	0	0.0000	0	0.1640	0.9371
Camissoniopsis hirtella	Camissoniopsis lewisii	248	Camissoniopsis	Camissoniopsis	0	248	248	0	0.0000	0	0.1640	0.9371
Camissoniopsis hirtella	Camissoniopsis intermedia	3	Camissoniopsis	Camissoniopsis	0	3	3	0	0.0000	0	0.1640	0.9371
Camissoniopsis hirtella	Camissoniopsis ignota	2	Camissoniopsis	Camissoniopsis	0	2	2	0	0.0000	0	0.1640	0.9371
Camissoniopsis hirtella	Camissoniopsis micrantha	3	Camissoniopsis	Camissoniopsis	0	3	3	0	0.0000	0	0.1640	0.9371
Camissoniopsis hirtella	Camissoniopsis cheiranthifolia	126	Camissoniopsis	Camissoniopsis	0	126	126	0	0.0000	0	0.1640	0.9371
Camissoniopsis hirtella	Physalis greenei	164	Camissoniopsis	Physalis	0	164	0	164	0.0000	0	0.1640	0.9371
Camissoniopsis hirtella	Camissoniopsis confusa	215	Camissoniopsis	Camissoniopsis	0	215	215	0	0.0000	0	0.1640	0.9371
Camissoniopsis hirtella	Camissoniopsis hirtella	233	Camissoniopsis	Camissoniopsis	233	0	233	0	0.0000	0	0.1640	0.9371
Camissoniopsis hirtella	Camissoniopsis robusta	191	Camissoniopsis	Camissoniopsis	0	191	191	0	0.0000	0	0.1640	0.9371
Camissoniopsis hirtella	Camissoniopsis bistorta	3	Camissoniopsis	Camissoniopsis	0	3	3	0	0.0000	0	0.1640	0.9371
Camissoniopsis hirtella	Camissoniopsis micrantha	230	Camissoniopsis	Camissoniopsis	0	230	230	0	0.0000	0	0.1640	0.9371
Camissoniopsis hirtella	Camissoniopsis ignota	2	Camissoniopsis	Camissoniopsis	0	2	2	0	0.0000	0	0.1640	0.9371
Camissoniopsis ignota	Camissoniopsis bistorta	248	Camissoniopsis	Camissoniopsis	0	248	248	0	0.0000	0	0.3252	0.9371
Camissoniopsis ignota	Camissoniopsis confusa	2	Camissoniopsis	Camissoniopsis	0	2	2	0	0.0000	0	0.3252	0.9371
Camissoniopsis ignota	Camissoniopsis pallida	107	Camissoniopsis	Camissoniopsis	0	107	107	0	0.0000	0	0.3252	0.9371
Camissoniopsis ignota	Camissoniopsis micrantha	261	Camissoniopsis	Camissoniopsis	0	261	261	0	0.0000	0	0.3252	0.9371
Camissoniopsis ignota	Camissoniopsis hirtella	1	Camissoniopsis	Camissoniopsis	0	1	1	0	0.0000	0	0.3252	0.9371
Camissoniopsis ignota	Camissoniopsis ignota	245	Camissoniopsis	Camissoniopsis	245	0	245	0	0.0000	0	0.3252	0.9371
Camissoniopsis ignota	Physalis greenei	2	Camissoniopsis	Physalis	0	2	0	2	0.0000	0	0.3252	0.9371
Camissoniopsis ignota	Camissoniopsis intermedia	288	Camissoniopsis	Camissoniopsis	0	288	288	0	0.0000	0	0.3252	0.9371
Camissoniopsis ignota	Camissoniopsis lewisii	3	Camissoniopsis	Camissoniopsis	0	3	3	0	0.0000	0	0.3252	0.9371
Camissoniopsis ignota	Camissoniopsis ignota	222	Camissoniopsis	Camissoniopsis	222	0	222	0	0.0000	0	0.3252	0.9371
Camissoniopsis ignota	Camissoniopsis micrantha	9	Camissoniopsis	Camissoniopsis	0	9	9	0	0.0000	0	0.3252	0.9371
Camissoniopsis intermedia	Camissoniopsis intermedia	289	Camissoniopsis	Camissoniopsis	289	0	289	0	0.0000	0	0.2070	0.9371
Camissoniopsis intermedia	Camissoniopsis robusta	3	Camissoniopsis	Camissoniopsis	0	3	3	0	0.0000	0	0.2070	0.9371
Camissoniopsis intermedia	Camissoniopsis ignota	214	Camissoniopsis	Camissoniopsis	0	214	214	0	0.0000	0	0.2070	0.9371
Camissoniopsis intermedia	Camissoniopsis cheiranthifolia	4	Camissoniopsis	Camissoniopsis	0	4	4	0	0.0000	0	0.2070	0.9371
Camissoniopsis intermedia	Camissoniopsis micrantha	2	Camissoniopsis	Camissoniopsis	0	2	2	0	0.0000	0	0.2070	0.9371
Camissoniopsis intermedia	Camissoniopsis confusa	3	Camissoniopsis	Camissoniopsis	0	3	3	0	0.0000	0	0.2070	0.9371
Camissoniopsis intermedia	Camissoniopsis lewisii	2	Camissoniopsis	Camissoniopsis	0	2	2	0	0.0000	0	0.2070	0.9371
Camissoniopsis intermedia	Camissoniopsis ignota	229	Camissoniopsis	Camissoniopsis	0	229	229	0	0.0000	0	0.2070	0.9371
Camissoniopsis intermedia	Camissoniopsis pallida	108	Camissoniopsis	Camissoniopsis	0	108	108	0	0.0000	0	0.2070	0.9371
Camissoniopsis intermedia	Camissoniopsis bistorta	254	Camissoniopsis	Camissoniopsis	0	254	254	0	0.0000	0	0.2070	0.9371
Camissoniopsis intermedia	Physalis greenei	3	Camissoniopsis	Physalis	0	3	0	3	0.0000	0	0.2070	0.9371
Camissoniopsis intermedia	Camissoniopsis hirtella	8	Camissoniopsis	Camissoniopsis	0	8	8	0	0.0000	0	0.2070	0.9371
Camissoniopsis intermedia	Camissoniopsis micrantha	277	Camissoniopsis	Camissoniopsis	0	277	277	0	0.0000	0	0.2070	0.9371
Camissoniopsis micrantha	Camissoniopsis intermedia	2	Camissoniopsis	Camissoniopsis	0	2	2	0	0.0000	0	0.1647	0.9371
Camissoniopsis micrantha	Physalis greenei	191	Camissoniopsis	Physalis	0	191	0	191	0.0000	0	0.1647	0.9371
Camissoniopsis micrantha	Camissoniopsis confusa	201	Camissoniopsis	Camissoniopsis	0	201	201	0	0.0000	0	0.1647	0.9371
Camissoniopsis micrantha	Camissoniopsis micrantha	3	Camissoniopsis	Camissoniopsis	3	0	3	0	0.0000	0	0.1647	0.9371
Camissoniopsis micrantha	Camissoniopsis ignota	3	Camissoniopsis	Camissoniopsis	0	3	3	0	0.0000	0	0.1647	0.9371
Camissoniopsis micrantha	Camissoniopsis cheiranthifolia	115	Camissoniopsis	Camissoniopsis	0	115	115	0	0.0000	0	0.1647	0.9371
Camissoniopsis micrantha	Camissoniopsis lewisii	255	Camissoniopsis	Camissoniopsis	0	255	255	0	0.0000	0	0.1647	0.9371
Camissoniopsis micrantha	Camissoniopsis ignota	2	Camissoniopsis	Camissoniopsis	0	2	2	0	0.0000	0	0.1647	0.9371
Camissoniopsis micrantha	Camissoniopsis bistorta	4	Camissoniopsis	Camissoniopsis	0	4	4	0	0.0000	0	0.1647	0.9371
Camissoniopsis micrantha	Camissoniopsis hirtella	204	Camissoniopsis	Camissoniopsis	0	204	204	0	0.0000	0	0.1647	0.9371
Camissoniopsis micrantha	Camissoniopsis micrantha	206	Camissoniopsis	Camissoniopsis	206	0	206	0	0.0000	0	0.1647	0.9371
Camissoniopsis micrantha	Camissoniopsis robusta	195	Camissoniopsis	Camissoniopsis	0	195	195	0	0.0000	0	0.1647	0.9371
Camissoniopsis pallida	Camissoniopsis ignota	108	Camissoniopsis	Camissoniopsis	0	108	108	0	0.0030	0	0.6484	0.9371
Camissoniopsis pallida	Camissoniopsis ignota	91	Camissoniopsis	Camissoniopsis	0	91	91	0	0.0030	0	0.6484	0.9371
Camissoniopsis pallida	Camissoniopsis intermedia	114	Camissoniopsis	Camissoniopsis	0	114	114	0	0.0030	0	0.6484	0.9371
Camissoniopsis pallida	Camissoniopsis pallida	900	Camissoniopsis	Camissoniopsis	900	0	900	0	0.0030	0	0.6484	0.9371
Camissoniopsis pallida	Camissoniopsis lewisii	1	Camissoniopsis	Camissoniopsis	0	1	1	0	0.0030	0	0.6484	0.9371
Camissoniopsis pallida	Camissoniopsis micrantha	1	Camissoniopsis	Camissoniopsis	0	1	1	0	0.0030	0	0.6484	0.9371
Camissoniopsis pallida	Camissoniopsis micrantha	81	Camissoniopsis	Camissoniopsis	0	81	81	0	0.0030	0	0.6484	0.9371
Camissoniopsis pallida	Camissoniopsis bistorta	89	Camissoniopsis	Camissoniopsis	0	89	89	0	0.0030	0	0.6484	0.9371
Camissoniopsis pallida	Camissoniopsis hirtella	2	Camissoniopsis	Camissoniopsis	0	2	2	0	0.0030	0	0.6484	0.9371
Camissoniopsis pallida	Camissoniopsis cheiranthifolia	1	Camissoniopsis	Camissoniopsis	0	1	1	0	0.0030	0	0.6484	0.9371
Camissoniopsis robusta	Camissoniopsis intermedia	3	Camissoniopsis	Camissoniopsis	0	3	3	0	0.0000	0	0.1728	0.9371
Camissoniopsis robusta	Camissoniopsis confusa	194	Camissoniopsis	Camissoniopsis	0	194	194	0	0.0000	0	0.1728	0.9371
Camissoniopsis robusta	Camissoniopsis hirtella	203	Camissoniopsis	Camissoniopsis	0	203	203	0	0.0000	0	0.1728	0.9371
Camissoniopsis robusta	Camissoniopsis ignota	5	Camissoniopsis	Camissoniopsis	0	5	5	0	0.0000	0	0.1728	0.9371
Camissoniopsis robusta	Camissoniopsis robusta	245	Camissoniopsis	Camissoniopsis	245	0	245	0	0.0000	0	0.1728	0.9371
Camissoniopsis robusta	Camissoniopsis micrantha	232	Camissoniopsis	Camissoniopsis	0	232	232	0	0.0000	0	0.1728	0.9371
Camissoniopsis robusta	Camissoniopsis micrantha	1	Camissoniopsis	Camissoniopsis	0	1	1	0	0.0000	0	0.1728	0.9371
Camissoniopsis robusta	Camissoniopsis lewisii	238	Camissoniopsis	Camissoniopsis	0	238	238	0	0.0000	0	0.1728	0.9371
Camissoniopsis robusta	Camissoniopsis pallida	1	Camissoniopsis	Camissoniopsis	0	1	1	0	0.0000	0	0.1728	0.9371
Camissoniopsis robusta	Camissoniopsis bistorta	3	Camissoniopsis	Camissoniopsis	0	3	3	0	0.0000	0	0.1728	0.9371
Camissoniopsis robusta	Physalis greenei	176	Camissoniopsis	Physalis	0	176	0	176	0.0000	0	0.1728	0.9371
Camissoniopsis robusta	Camissoniopsis cheiranthifolia	115	Camissoniopsis	Camissoniopsis	0	115	115	0	0.0000	0	0.1728	0.9371
Camissoniopsis robusta	Camissoniopsis ignota	2	Camissoniopsis	Camissoniopsis	0	2	2	0	0.0000	0	0.1728	0.9371
Scandix pecten-veneris	Scandix pecten-veneris	1434	Scandix	Scandix	1434	0	1434	0	0.1168	0	1.0000	1.0000
Chylismia cardiophylla	Eulobus californicus	2	Chylismia	Eulobus	0	2	0	2	0.0060	0	0.9943	0.9770
Chylismia cardiophylla	Chylismia claviformis	2	Chylismia	Chylismia	0	2	2	0	0.0060	0	0.9943	0.9770
Chylismia cardiophylla	Camissonia strigulosa	1	Chylismia	Camissonia	0	1	0	1	0.0060	0	0.9943	0.9770
Chylismia cardiophylla	Chylismia claviformis	3	Chylismia	Chylismia	0	3	3	0	0.0060	0	0.9943	0.9770
Chylismia cardiophylla	Chylismia cardiophylla	1392	Chylismia	Chylismia	1392	0	1392	0	0.0060	0	0.9943	0.9770
Chylismia claviformis	Oenothera speciosa	1	Chylismia	Oenothera	0	1	0	1	0.0238	2	0.9611	0.9770
Chylismia claviformis	Eulobus californicus	2	Chylismia	Eulobus	0	2	0	2	0.0238	2	0.9611	0.9770
Chylismia claviformis	Camissonia strigulosa	41	Chylismia	Camissonia	0	41	0	41	0.0238	2	0.9611	0.9770
Chylismia claviformis	Clarkia unguiculata	1	Chylismia	Clarkia	0	1	0	1	0.0238	2	0.9611	0.9770
Chylismia claviformis	Chylismia claviformis	703	Chylismia	Chylismia	703	0	703	0	0.0238	2	0.9611	0.9770
Chylismia claviformis	Chylismia claviformis	692	Chylismia	Chylismia	692	0	692	0	0.0238	2	0.9611	0.9770
Chylismia claviformis	Chylismia cardiophylla	12	Chylismia	Chylismia	0	12	12	0	0.0238	2	0.9611	0.9770
Chylismia claviformis	Chylismia claviformis	1346	Chylismia	Chylismia	1346	0	1346	0	0.0238	0	0.9611	0.9770
Chylismia claviformis	Camissonia strigulosa	48	Chylismia	Camissonia	0	48	0	48	0.0238	0	0.9611	0.9770
Chylismia claviformis	Eulobus californicus	2	Chylismia	Eulobus	0	2	0	2	0.0238	0	0.9611	0.9770
Chylismia claviformis	Chylismia claviformis	49	Chylismia	Chylismia	49	0	49	0	0.0238	0	0.9611	0.9770
Chylismia claviformis	Gayophytum diffusum	1	Chylismia	Gayophytum	0	1	0	1	0.0238	0	0.9611	0.9770
Chylismia claviformis	Chylismia cardiophylla	5	Chylismia	Chylismia	0	5	5	0	0.0238	0	0.9611	0.9770
Clarkia bottae	Clarkia unguiculata	20	Clarkia	Clarkia	0	20	20	0	0.0063	1	0.9622	0.9826
Clarkia bottae	Clarkia delicata	33	Clarkia	Clarkia	0	33	33	0	0.0063	1	0.9622	0.9826
Clarkia bottae	Clarkia bottae	1373	Clarkia	Clarkia	1373	0	1373	0	0.0063	1	0.9622	0.9826
Clarkia bottae	Clarkia purpurea	1	Clarkia	Clarkia	0	1	1	0	0.0063	1	0.9622	0.9826
Clarkia delicata	Ludwigia repens	247	Clarkia	Ludwigia	0	247	0	247	0.0063	1	0.7122	0.9826
Clarkia delicata	Clarkia bottae	36	Clarkia	Clarkia	0	36	36	0	0.0063	1	0.7122	0.9826
Clarkia delicata	Gayophytum oligospermum	1	Clarkia	Gayophytum	0	1	0	1	0.0063	1	0.7122	0.9826
Clarkia delicata	Clarkia similis	7	Clarkia	Clarkia	0	7	7	0	0.0063	1	0.7122	0.9826
Clarkia delicata	Clarkia delicata	1012	Clarkia	Clarkia	1012	0	1012	0	0.0063	1	0.7122	0.9826
Clarkia delicata	Clarkia unguiculata	97	Clarkia	Clarkia	0	97	97	0	0.0063	1	0.7122	0.9826
Clarkia delicata	Clarkia similis	18	Clarkia	Clarkia	0	18	18	0	0.0063	1	0.7122	0.9826
Clarkia delicata	Clarkia epilobioides	3	Clarkia	Clarkia	0	3	3	0	0.0063	1	0.7122	0.9826
Clarkia epilobioides	Clarkia similis	39	Clarkia	Clarkia	0	39	39	0	0.0091	0	0.9356	0.9826
Clarkia epilobioides	Clarkia similis	53	Clarkia	Clarkia	0	53	53	0	0.0091	0	0.9356	0.9826
Clarkia epilobioides	Clarkia epilobioides	1336	Clarkia	Clarkia	1336	0	1336	0	0.0091	0	0.9356	0.9826
Clarkia purpurea	Clarkia purpurea	1404	Clarkia	Clarkia	1404	0	1404	0	0.1184	1	0.9986	0.9826
Clarkia purpurea	Clarkia purpurea	59	Clarkia	Clarkia	59	0	59	0	0.1184	1	0.9986	0.9826
Clarkia purpurea	Clarkia bottae	2	Clarkia	Clarkia	0	2	2	0	0.1184	1	0.9986	0.9826
Clarkia purpurea	Clarkia similis	1	Clarkia	Clarkia	0	1	1	0	0.1184	2	0.9986	0.9826
Clarkia purpurea	Clarkia purpurea	1451	Clarkia	Clarkia	1451	0	1451	0	0.1184	2	0.9986	0.9826
Clarkia rhomboidea	Clarkia rhomboidea	1508	Clarkia	Clarkia	1508	0	1508	0	0.0247	0	1.0000	0.9826
Clarkia similis	Clarkia delicata	1	Clarkia	Clarkia	0	1	1	0	0.0091	0	0.9526	0.9826
Clarkia similis	Clarkia similis	1210	Clarkia	Clarkia	1210	0	1210	0	0.0091	0	0.9526	0.9826
Clarkia similis	Clarkia similis	169	Clarkia	Clarkia	169	0	169	0	0.0091	0	0.9526	0.9826
Clarkia similis	Clarkia unguiculata	3	Clarkia	Clarkia	0	3	3	0	0.0091	0	0.9526	0.9826
Clarkia similis	Clarkia epilobioides	69	Clarkia	Clarkia	0	69	69	0	0.0091	0	0.9526	0.9826
Spermolepis infernensis	Spermolepis lateriflora	749	Spermolepis	Spermolepis	0	749	749	0	0.0679	0	0.4970	0.9997
Spermolepis infernensis	Spermolepis infernensis	740	Spermolepis	Spermolepis	740	0	740	0	0.0679	0	0.4970	0.9997
Epilobium brachycarpum	Epilobium brachycarpum	3	Epilobium	Epilobium	3	0	3	0	0.0560	0	1.0000	1.0000
Epilobium brachycarpum	Epilobium brachycarpum	1530	Epilobium	Epilobium	1530	0	1530	0	0.0560	0	1.0000	1.0000
Epilobium campestre	Epilobium canum	11	Epilobium	Epilobium	0	11	11	0	0.0252	0	0.9831	1.0000
Epilobium campestre	Epilobium campestre	713	Epilobium	Epilobium	713	0	713	0	0.0252	0	0.9831	1.0000
Epilobium campestre	Epilobium canum	1	Epilobium	Epilobium	0	1	1	0	0.0252	0	0.9831	1.0000
Epilobium campestre	Epilobium densiflorum	7	Epilobium	Epilobium	0	7	7	0	0.0252	0	0.9831	1.0000
Epilobium campestre	Epilobium canum	7	Epilobium	Epilobium	0	7	7	0	0.0252	0	0.9831	1.0000
Epilobium campestre	Epilobium campestre	708	Epilobium	Epilobium	708	0	708	0	0.0252	0	0.9831	1.0000
Epilobium canum	Epilobium canum	692	Epilobium	Epilobium	692	0	692	0	0.0252	0	0.9976	1.0000
Epilobium canum	Epilobium campestre	2	Epilobium	Epilobium	0	2	2	0	0.0252	0	0.9976	1.0000
Epilobium canum	Epilobium canum	2	Epilobium	Epilobium	2	0	2	0	0.0252	0	0.9976	1.0000
Epilobium canum	Epilobium canum	669	Epilobium	Epilobium	669	0	669	0	0.0252	0	0.9976	1.0000
Epilobium canum	Epilobium campestre	2	Epilobium	Epilobium	0	2	2	0	0.0252	0	0.9976	1.0000
Epilobium canum	Epilobium canum	761	Epilobium	Epilobium	761	0	761	0	0.0252	1	0.9976	1.0000
Epilobium canum	Epilobium canum	3	Epilobium	Epilobium	3	0	3	0	0.0252	1	0.9976	1.0000
Epilobium canum	Epilobium canum	702	Epilobium	Epilobium	702	0	702	0	0.0252	1	0.9976	1.0000
Epilobium canum	Epilobium campestre	1	Epilobium	Epilobium	0	1	1	0	0.0252	1	0.9976	1.0000
Epilobium canum	Epilobium canum	2	Epilobium	Epilobium	2	0	2	0	0.0252	1	0.9976	1.0000
Epilobium canum	Epilobium canum	642	Epilobium	Epilobium	642	0	642	0	0.0252	0	0.9976	1.0000
Epilobium canum	Epilobium canum	3	Epilobium	Epilobium	3	0	3	0	0.0252	0	0.9976	1.0000
Epilobium canum	Epilobium campestre	4	Epilobium	Epilobium	0	4	4	0	0.0252	0	0.9976	1.0000
Epilobium canum	Epilobium campestre	4	Epilobium	Epilobium	0	4	4	0	0.0252	0	0.9976	1.0000
Epilobium canum	Epilobium canum	752	Epilobium	Epilobium	752	0	752	0	0.0252	0	0.9976	1.0000
Epilobium ciliatum	Epilobium ciliatum	1466	Epilobium	Epilobium	1466	0	1466	0	0.0380	0	1.0000	1.0000
Epilobium densiflorum	Epilobium campestre	9	Epilobium	Epilobium	0	9	9	0	0.0160	1	0.9896	1.0000
Epilobium densiflorum	Epilobium canum	1	Epilobium	Epilobium	0	1	1	0	0.0160	1	0.9896	1.0000
Epilobium densiflorum	Epilobium canum	1	Epilobium	Epilobium	0	1	1	0	0.0160	1	0.9896	1.0000
Epilobium densiflorum	Epilobium densiflorum	1428	Epilobium	Epilobium	1428	0	1428	0	0.0160	1	0.9896	1.0000
Epilobium densiflorum	Epilobium campestre	4	Epilobium	Epilobium	0	4	4	0	0.0160	1	0.9896	1.0000
Epilobium minutum	Epilobium minutum	1441	Epilobium	Epilobium	1441	0	1441	0	0.0380	0	0.9986	1.0000
Epilobium minutum	Epilobium canum	1	Epilobium	Epilobium	0	1	1	0	0.0380	0	0.9986	1.0000
Epilobium minutum	Epilobium canum	1	Epilobium	Epilobium	0	1	1	0	0.0380	0	0.9986	1.0000
Spermolepis lateriflora	Spermolepis infernensis	774	Spermolepis	Spermolepis	0	774	774	0	0.0931	0	0.4938	0.9997
Spermolepis lateriflora	Spermolepis lateriflora	756	Spermolepis	Spermolepis	756	0	756	0	0.0931	0	0.4938	0.9997
Spermolepis lateriflora	Apiastrum angustifolium	1	Spermolepis	Apiastrum	0	1	0	1	0.0931	0	0.4938	0.9997
Eremothera chamaenerioides	Eremothera refracta	236	Eremothera	Eremothera	0	236	236	0	0.0385	0	0.8328	1.0000
Eremothera chamaenerioides	Eremothera boothii	7	Eremothera	Eremothera	0	7	7	0	0.0385	0	0.8328	1.0000
Eremothera chamaenerioides	Eremothera chamaenerioides	1210	Eremothera	Eremothera	1210	0	1210	0	0.0385	0	0.8328	1.0000
Eremothera refracta	Eremothera chamaenerioides	267	Eremothera	Eremothera	0	267	267	0	0.1126	0	0.7592	1.0000
Eremothera refracta	Eremothera boothii	86	Eremothera	Eremothera	0	86	86	0	0.1126	0	0.7592	1.0000
Eremothera refracta	Eremothera refracta	1113	Eremothera	Eremothera	1113	0	1113	0	0.1126	0	0.7592	1.0000
Eulobus californicus	Eremothera refracta	1	Eulobus	Eremothera	0	1	0	1	0.0090	0	0.9965	0.9965
Eulobus californicus	Chylismia claviformis	1	Eulobus	Chylismia	0	1	0	1	0.0090	0	0.9965	0.9965
Eulobus californicus	Chylismia claviformis	3	Eulobus	Chylismia	0	3	0	3	0.0090	0	0.9965	0.9965
Eulobus californicus	Eulobus californicus	1429	Eulobus	Eulobus	1429	0	1429	0	0.0090	0	0.9965	0.9965
Gayophytum humile	Gayophytum diffusum	2	Gayophytum	Gayophytum	0	2	2	0	0.1169	0	0.9986	1.0000
Gayophytum humile	Gayophytum humile	1428	Gayophytum	Gayophytum	1428	0	1428	0	0.1169	0	0.9986	1.0000
Gayophytum oligospermum	Gayophytum humile	2	Gayophytum	Gayophytum	0	2	2	0	0.0387	0	0.6555	1.0000
Gayophytum oligospermum	Gayophytum oligospermum	451	Gayophytum	Gayophytum	451	0	451	0	0.0387	0	0.6555	1.0000
Gayophytum oligospermum	Gayophytum diffusum	505	Gayophytum	Gayophytum	0	505	505	0	0.0387	0	0.6555	1.0000
Gayophytum oligospermum	Gayophytum oligospermum	485	Gayophytum	Gayophytum	485	0	485	0	0.0387	0	0.6555	1.0000
Ludwigia hexapetala	Ludwigia hexapetala	290	Ludwigia	Ludwigia	290	0	290	0	0.0000	2	0.4296	0.9948
Ludwigia hexapetala	Ludwigia grandiflora	327	Ludwigia	Ludwigia	0	327	327	0	0.0000	2	0.4296	0.9948
Ludwigia hexapetala	Ludwigia peploides	343	Ludwigia	Ludwigia	0	343	343	0	0.0000	2	0.4296	0.9948
Ludwigia hexapetala	Ludwigia hexapetala	360	Ludwigia	Ludwigia	360	0	360	0	0.0000	2	0.4296	0.9948
Tauschia arguta	Tauschia arguta	1057	Tauschia	Tauschia	1057	0	1057	0	0.0571	0	1.0000	1.0000
Ludwigia repens	Clarkia similis	1	Ludwigia	Clarkia	0	1	0	1	0.0580	1	0.9707	0.9948
Ludwigia repens	Clarkia delicata	21	Ludwigia	Clarkia	0	21	0	21	0.0580	1	0.9707	0.9948
Ludwigia repens	Clarkia unguiculata	6	Ludwigia	Clarkia	0	6	0	6	0.0580	1	0.9707	0.9948
Ludwigia repens	Ludwigia repens	1160	Ludwigia	Ludwigia	1160	0	1160	0	0.0580	1	0.9707	0.9948
Ludwigia repens	Clarkia similis	2	Ludwigia	Clarkia	0	2	0	2	0.0580	1	0.9707	0.9948
Ludwigia repens	Clarkia bottae	5	Ludwigia	Clarkia	0	5	0	5	0.0580	1	0.9707	0.9948
Oenothera californica	Oenothera californica	580	Oenothera	Oenothera	580	0	580	0	0.2470	0	0.7196	0.9999
Oenothera californica	Oenothera laciniata	1	Oenothera	Oenothera	0	1	1	0	0.2470	0	0.7196	0.9999
Oenothera californica	Oenothera elata	95	Oenothera	Oenothera	0	95	95	0	0.2470	0	0.7196	0.9999
Oenothera californica	Chylismia claviformis	1	Oenothera	Chylismia	0	1	0	1	0.2470	0	0.7196	0.9999
Oenothera californica	Oenothera deltoides	33	Oenothera	Oenothera	0	33	33	0	0.2470	0	0.7196	0.9999
Oenothera californica	Oenothera elata	96	Oenothera	Oenothera	0	96	96	0	0.2470	0	0.7196	0.9999
Oenothera deltoides	Oenothera californica	20	Oenothera	Oenothera	0	20	20	0	0.3564	0	0.9282	0.9999
Oenothera deltoides	Oenothera elata	16	Oenothera	Oenothera	0	16	16	0	0.3564	0	0.9282	0.9999
Oenothera deltoides	Oenothera deltoides	724	Oenothera	Oenothera	724	0	724	0	0.3564	0	0.9282	0.9999
Oenothera deltoides	Oenothera elata	20	Oenothera	Oenothera	0	20	20	0	0.3564	0	0.9282	0.9999
Oenothera elata	Oenothera laciniata	9	Oenothera	Oenothera	0	9	9	0	0.0357	0	0.9742	0.9999
Oenothera elata	Oenothera deltoides	7	Oenothera	Oenothera	0	7	7	0	0.0357	0	0.9742	0.9999
Oenothera elata	Oenothera elata	727	Oenothera	Oenothera	727	0	727	0	0.0357	0	0.9742	0.9999
Oenothera elata	Oenothera elata	657	Oenothera	Oenothera	657	0	657	0	0.0357	0	0.9742	0.9999
Oenothera elata	Oenothera californica	15	Oenothera	Oenothera	0	15	15	0	0.0357	0	0.9742	0.9999
Oenothera elata	Oenothera sinuosa	1	Oenothera	Oenothera	0	1	1	0	0.0357	0	0.9742	0.9999
Oenothera elata	Oenothera speciosa	6	Oenothera	Oenothera	0	6	6	0	0.0357	0	0.9742	0.9999
Oenothera elata	Oenothera californica	12	Oenothera	Oenothera	0	12	12	0	0.0357	0	0.9742	0.9999
Oenothera elata	Oenothera elata	705	Oenothera	Oenothera	705	0	705	0	0.0357	0	0.9742	0.9999
Oenothera elata	Oenothera speciosa	3	Oenothera	Oenothera	0	3	3	0	0.0357	0	0.9742	0.9999
Oenothera elata	Oenothera deltoides	9	Oenothera	Oenothera	0	9	9	0	0.0357	0	0.9742	0.9999
Oenothera elata	Oenothera elata	701	Oenothera	Oenothera	701	0	701	0	0.0357	0	0.9742	0.9999
Oenothera elata	Oenothera laciniata	12	Oenothera	Oenothera	0	12	12	0	0.0357	0	0.9742	0.9999
Oenothera laciniata	Oenothera elata	18	Oenothera	Oenothera	0	18	18	0	0.0220	0	0.9799	0.9999
Oenothera laciniata	Oenothera laciniata	1414	Oenothera	Oenothera	1414	0	1414	0	0.0220	0	0.9799	0.9999
Oenothera laciniata	Oenothera elata	11	Oenothera	Oenothera	0	11	11	0	0.0220	0	0.9799	0.9999
Oenothera sinuosa	Oenothera suffrutescens	2	Oenothera	Oenothera	0	2	2	0	0.0179	0	0.9558	0.9999
Oenothera sinuosa	Oenothera lindheimeri	58	Oenothera	Oenothera	0	58	58	0	0.0179	0	0.9558	0.9999
Oenothera sinuosa	Oenothera sinuosa	1298	Oenothera	Oenothera	1298	0	1298	0	0.0179	0	0.9558	0.9999
Oenothera speciosa	Oenothera speciosa	1195	Oenothera	Oenothera	1195	0	1195	0	0.0238	0	0.9968	0.9999
Oenothera speciosa	Oenothera sinuosa	1	Oenothera	Oenothera	0	1	1	0	0.0238	0	0.9968	0.9999
Oenothera speciosa	Oenothera elata	4	Oenothera	Oenothera	0	4	4	0	0.0238	0	0.9968	0.9999
Oenothera speciosa	Oenothera elata	3	Oenothera	Oenothera	0	3	3	0	0.0238	0	0.9968	0.9999
Oenothera speciosa	Oenothera speciosa	186	Oenothera	Oenothera	186	0	186	0	0.0238	0	0.9968	0.9999
Tauschia parishii	Tauschia parishii	1485	Tauschia	Tauschia	1485	0	1485	0	0.0571	0	1.0000	1.0000
Oenothera suffrutescens	Oenothera lindheimeri	2	Oenothera	Oenothera	0	2	2	0	0.0179	0	0.9972	0.9999
Oenothera suffrutescens	Oenothera sinuosa	2	Oenothera	Oenothera	0	2	2	0	0.0179	0	0.9972	0.9999
Oenothera suffrutescens	Oenothera suffrutescens	1410	Oenothera	Oenothera	1410	0	1410	0	0.0179	0	0.9972	0.9999
Oenothera xenogaura	Oenothera xenogaura	618	Oenothera	Oenothera	618	0	618	0	0.0274	0	0.8616	0.9999
Oenothera xenogaura	Oenothera sinuosa	2	Oenothera	Oenothera	0	2	2	0	0.0274	0	0.8616	0.9999
Oenothera xenogaura	Oenothera xenogaura	619	Oenothera	Oenothera	619	0	619	0	0.0274	0	0.8616	0.9999
Oenothera xenogaura	Oenothera lindheimeri	193	Oenothera	Oenothera	0	193	193	0	0.0274	0	0.8616	0.9999
Castilleja attenuata	Castilleja densiflora	529	Castilleja	Castilleja	0	529	529	0		0	0.0000	1.0000
Torilis arvensis	Torilis arvensis	1553	Torilis	Torilis	1553	0	1553	0	0.0377	0	1.0000	1.0000
Chloropyron maritimum	Chloropyron maritimum	691	Chloropyron	Chloropyron	691	0	691	0	0.0000	0	0.4876	0.4876
Chloropyron maritimum	Oxalis purpurea	726	Chloropyron	Oxalis	0	726	0	726	0.0000	0	0.4876	0.4876
Cordylanthus rigidus	Cordylanthus rigidus	1110	Cordylanthus	Cordylanthus	1110	0	1110	0	0.2216	2	1.0000	1.0000
Kopsiopsis strobilacea	Kopsiopsis strobilacea	744	Kopsiopsis	Kopsiopsis	744	0	744	0	0.1338	0	1.0000	1.0000
Kopsiopsis strobilacea	Kopsiopsis strobilacea	788	Kopsiopsis	Kopsiopsis	788	0	788	0	0.1338	0	1.0000	1.0000
Orobanche bulbosa	Orobanche bulbosa	1511	Orobanche	Orobanche	1511	0	1511	0	0.0431	0	1.0000	1.0000
Torilis nodosa	Torilis nodosa	505	Torilis	Torilis	505	0	505	0	0.0377	0	1.0000	1.0000
Torilis nodosa	Torilis nodosa	487	Torilis	Torilis	487	0	487	0	0.0377	0	1.0000	1.0000
Torilis nodosa	Torilis nodosa	512	Torilis	Torilis	512	0	512	0	0.0377	0	1.0000	1.0000
Orobanche californica	Orobanche parishii	98	Orobanche	Orobanche	0	98	98	0	0.0029	0	0.8664	1.0000
Orobanche californica	Orobanche californica	1330	Orobanche	Orobanche	1330	0	1330	0	0.0029	0	0.8664	1.0000
Orobanche californica	Orobanche parishii	107	Orobanche	Orobanche	0	107	107	0	0.0029	0	0.8664	1.0000
Orobanche cooperi	Orobanche cooperi	1343	Orobanche	Orobanche	1343	0	1343	0	0.0374	0	1.0000	1.0000
Orobanche cooperi	Orobanche cooperi	134	Orobanche	Orobanche	134	0	134	0	0.0374	0	1.0000	1.0000
Orobanche fasciculata	Orobanche fasciculata	1522	Orobanche	Orobanche	1522	0	1522	0	0.0951	0	1.0000	1.0000
Orobanche parishii	Orobanche californica	105	Orobanche	Orobanche	0	105	105	0	0.0029	0	0.9298	1.0000
Orobanche parishii	Orobanche parishii	614	Orobanche	Orobanche	614	0	614	0	0.0029	0	0.9298	1.0000
Orobanche parishii	Orobanche parishii	710	Orobanche	Orobanche	710	0	710	0	0.0029	0	0.9298	1.0000
Orobanche uniflora	Orobanche uniflora	1470	Orobanche	Orobanche	1470	0	1470	0	0.0951	0	1.0000	1.0000
Pedicularis semibarbata	Pedicularis semibarbata	1484	Pedicularis	Pedicularis	1484	0	1484	0	0.1039	0	1.0000	1.0000
Yabea microcarpa	Yabea microcarpa	1477	Yabea	Yabea	1477	0	1477	0	0.0812	0	1.0000	1.0000
Oxalis micrantha	Oxalis micrantha	1522	Oxalis	Oxalis	1522	0	1522	0	0.0823	0	1.0000	0.8388
Oxalis pes-caprae	Oxalis pes-caprae	1535	Oxalis	Oxalis	1535	0	1535	0	0.0457	0	1.0000	0.8388
Oxalis purpurea	Chloropyron maritimum	728	Oxalis	Chloropyron	0	728	0	728	0.0000	0	0.5014	0.8388
Oxalis purpurea	Oxalis purpurea	732	Oxalis	Oxalis	732	0	732	0	0.0000	0	0.5014	0.8388
Paeonia californica	Paeonia californica	1435	Paeonia	Paeonia	1435	0	1435	0	0.1346	0	1.0000	1.0000
Argemone munita	Argemone munita	1631	Argemone	Argemone	1631	0	1631	0	0.1654	0	1.0000	1.0000
Apocynum androsaemifolium	Apocynum androsaemifolium	749	Apocynum	Apocynum	749	0	749	0	0.2041	1	0.9881	1.0000
Apocynum androsaemifolium	Apocynum cannabinum	9	Apocynum	Apocynum	0	9	9	0	0.2041	1	0.9881	1.0000
Meconella californica	Meconella californica	905	Meconella	Meconella	905	0	905	0	0.2703	0	1.0000	1.0000
Papaver californicum	Papaver californicum	1568	Papaver	Papaver	1568	0	1568	0	0.0408	0	1.0000	1.0000
Stylomecon heterophylla	Stylomecon heterophylla	1489	Stylomecon	Stylomecon	1489	0	1489	0	0.0408	0	1.0000	1.0000
Papaver rhoeas	Papaver rhoeas	777	Papaver	Papaver	777	0	777	0	0.3269	0	1.0000	1.0000
Apocynum cannabinum	Apocynum cannabinum	1446	Apocynum	Apocynum	1446	0	1446	0	0.0921	0	1.0000	1.0000
Platystemon californicus	Platystemon californicus	1466	Platystemon	Platystemon	1466	0	1466	0	0.0749	0	1.0000	1.0000
Diplacus bigelovii	Diplacus bigelovii	1439	Diplacus	Diplacus	1439	0	1439	0	0.0175	0	1.0000	1.0000
Diplacus brevipes	Diplacus brevipes	1364	Diplacus	Diplacus	1364	0	1364	0	0.0175	0	0.9222	1.0000
Diplacus brevipes	Diplacus fremontii	115	Diplacus	Diplacus	0	115	115	0	0.0175	0	0.9222	1.0000
Diplacus fremontii	Diplacus fremontii	1251	Diplacus	Diplacus	1251	0	1251	0	0.1331	0	0.9032	1.0000
Diplacus fremontii	Diplacus brevipes	134	Diplacus	Diplacus	0	134	134	0	0.1331	0	0.9032	1.0000
Erythranthe breweri	Erythranthe breweri	1488	Erythranthe	Erythranthe	1488	0	1488	0	0.0299	0	1.0000	1.0000
Erythranthe latidens	Erythranthe latidens	1461	Erythranthe	Erythranthe	1461	0	1461	0	0.0702	0	1.0000	1.0000
Erythranthe guttata	Erythranthe guttata	539	Erythranthe	Erythranthe	539	0	539	0	0.1779	0	0.4707	1.0000
Erythranthe guttata	Erythranthe nasuta	606	Erythranthe	Erythranthe	0	606	606	0	0.1779	0	0.4707	1.0000
Erythranthe moschata	Erythranthe moschata	1536	Erythranthe	Erythranthe	1536	0	1536	0	0.0993	0	1.0000	1.0000
Erythranthe parishii	Erythranthe parishii	1422	Erythranthe	Erythranthe	1422	0	1422	0	0.0496	0	0.9780	1.0000
Erythranthe parishii	Erythranthe cardinalis	32	Erythranthe	Erythranthe	0	32	32	0	0.0496	0	0.9780	1.0000
Phyllanthus caroliniensis	Phyllanthus caroliniensis	1489	Phyllanthus	Phyllanthus	1489	0	1489	0	0.1333	0	1.0000	1.0000
Phytolacca americana	Phytolacca americana	721	Phytolacca	Phytolacca	721	0	721	0	0.0000	0	0.4993	1.0000
Phytolacca americana	Phytolacca icosandra	723	Phytolacca	Phytolacca	0	723	723	0	0.0000	0	0.4993	1.0000
Phytolacca icosandra	Phytolacca icosandra	734	Phytolacca	Phytolacca	734	0	734	0	0.0000	0	0.5024	1.0000
Phytolacca icosandra	Phytolacca americana	727	Phytolacca	Phytolacca	0	727	727	0	0.0000	0	0.5024	1.0000
Tetracoccus dioicus	Tetracoccus dioicus	15	Tetracoccus	Tetracoccus	15	0	15	0	0.1242	0	1.0000	1.0000
Tetracoccus dioicus	Tetracoccus dioicus	1406	Tetracoccus	Tetracoccus	1406	0	1406	0	0.1242	0	1.0000	1.0000
Pittosporum tobira	Pittosporum tobira	1504	Pittosporum	Pittosporum	1504	0	1504	0	0.0652	0	1.0000	1.0000
Pittosporum undulatum	Pittosporum undulatum	1561	Pittosporum	Pittosporum	1561	0	1561	0	0.0652	0	1.0000	1.0000
Antirrhinum coulterianum	Antirrhinum coulterianum	1415	Antirrhinum	Antirrhinum	1415	0	1415	0	0.0563	3	1.0000	1.0000
Antirrhinum filipes	Antirrhinum filipes	1400	Antirrhinum	Antirrhinum	1400	0	1400	0	0.0563	0	1.0000	1.0000
Antirrhinum kelloggii	Antirrhinum kelloggii	1445	Antirrhinum	Antirrhinum	1445	0	1445	0	0.0915	0	1.0000	1.0000
Asclepias californica	Asclepias californica	1580	Asclepias	Asclepias	1580	0	1580	0	0.0645	0	1.0000	1.0000
Antirrhinum nuttallianum	Antirrhinum nuttallianum	771	Antirrhinum	Antirrhinum	771	0	771	0	0.0990	0	1.0000	1.0000
Callitriche heterophylla	Callitriche heterophylla	1453	Callitriche	Callitriche	1453	0	1453	0	0.0297	0	1.0000	1.0000
Collinsia childii	Collinsia childii	1421	Collinsia	Collinsia	1421	0	1421	0	0.0586	0	1.0000	1.0000
Collinsia concolor	Collinsia concolor	1446	Collinsia	Collinsia	1446	0	1446	0	0.0252	0	0.9986	1.0000
Collinsia concolor	Collinsia heterophylla	2	Collinsia	Collinsia	0	2	2	0	0.0252	0	0.9986	1.0000
Collinsia heterophylla	Collinsia childii	3	Collinsia	Collinsia	0	3	3	0	0.0252	0	0.9978	1.0000
Collinsia heterophylla	Collinsia heterophylla	1372	Collinsia	Collinsia	1372	0	1372	0	0.0252	0	0.9978	1.0000
Collinsia parviflora	Collinsia childii	3	Collinsia	Collinsia	0	3	3	0	0.1032	0	0.9979	1.0000
Collinsia parviflora	Collinsia parviflora	1395	Collinsia	Collinsia	1395	0	1395	0	0.1032	0	0.9979	1.0000
Asclepias curassavica	Asclepias curassavica	1649	Asclepias	Asclepias	1649	0	1649	0	0.0775	0	1.0000	1.0000
Keckiella antirrhinoides	Keckiella cordifolia	74	Keckiella	Keckiella	0	74	74	0	0.0398	0	0.9459	1.0000
Keckiella antirrhinoides	Keckiella antirrhinoides	724	Keckiella	Keckiella	724	0	724	0	0.0398	0	0.9459	1.0000
Keckiella antirrhinoides	Keckiella antirrhinoides	689	Keckiella	Keckiella	689	0	689	0	0.0398	0	0.9459	1.0000
Keckiella antirrhinoides	Keckiella ternata	6	Keckiella	Keckiella	0	6	6	0	0.0398	0	0.9459	1.0000
Keckiella antirrhinoides	Keckiella ternata	5	Keckiella	Keckiella	0	5	5	0	0.0398	0	0.9459	1.0000
Keckiella antirrhinoides	Keckiella cordifolia	79	Keckiella	Keckiella	0	79	79	0	0.0398	0	0.9459	1.0000
Keckiella antirrhinoides	Keckiella antirrhinoides	745	Keckiella	Keckiella	745	0	745	0	0.0398	0	0.9459	1.0000
Keckiella antirrhinoides	Keckiella antirrhinoides	708	Keckiella	Keckiella	708	0	708	0	0.0398	0	0.9459	1.0000
Keckiella cordifolia	Keckiella antirrhinoides	60	Keckiella	Keckiella	0	60	60	0	0.0398	0	0.9176	1.0000
Keckiella cordifolia	Keckiella cordifolia	1337	Keckiella	Keckiella	1337	0	1337	0	0.0398	0	0.9176	1.0000
Keckiella cordifolia	Keckiella ternata	2	Keckiella	Keckiella	0	2	2	0	0.0398	0	0.9176	1.0000
Keckiella cordifolia	Keckiella antirrhinoides	58	Keckiella	Keckiella	0	58	58	0	0.0398	0	0.9176	1.0000
Keckiella ternata	Keckiella ternata	1429	Keckiella	Keckiella	1429	0	1429	0	0.0060	0	0.9862	1.0000
Keckiella ternata	Keckiella cordifolia	1	Keckiella	Keckiella	0	1	1	0	0.0060	0	0.9862	1.0000
Keckiella ternata	Keckiella antirrhinoides	9	Keckiella	Keckiella	0	9	9	0	0.0060	0	0.9862	1.0000
Keckiella ternata	Keckiella antirrhinoides	10	Keckiella	Keckiella	0	10	10	0	0.0060	0	0.9862	1.0000
Linaria dalmatica	Linaria dalmatica	1583	Linaria	Linaria	1583	0	1583	0	0.0799	3	1.0000	1.0000
Mohavea confertiflora	Mohavea confertiflora	1375	Mohavea	Mohavea	1375	0	1375	0	0.0728	0	1.0000	1.0000
Asclepias eriocarpa	Asclepias eriocarpa	1373	Asclepias	Asclepias	1373	0	1373	0	0.0847	0	1.0000	1.0000
Nuttallanthus texanus	Nuttallanthus texanus	1517	Nuttallanthus	Nuttallanthus	1517	0	1517	0	0.0799	0	1.0000	1.0000
Penstemon centranthifolius	Penstemon clevelandii	1	Penstemon	Penstemon	0	1	1	0	0.0089	0	0.9965	1.0000
Penstemon centranthifolius	Penstemon rostriflorus	1	Penstemon	Penstemon	0	1	1	0	0.0089	0	0.9965	1.0000
Penstemon centranthifolius	Penstemon centranthifolius	1411	Penstemon	Penstemon	1411	0	1411	0	0.0089	0	0.9965	1.0000
Penstemon centranthifolius	Penstemon spectabilis	1	Penstemon	Penstemon	0	1	1	0	0.0089	0	0.9965	1.0000
Penstemon centranthifolius	Penstemon clevelandii	2	Penstemon	Penstemon	0	2	2	0	0.0089	0	0.9965	1.0000
Penstemon clevelandii	Penstemon clevelandii	281	Penstemon	Penstemon	281	0	281	0	0.0000	0	0.3694	1.0000
Penstemon clevelandii	Penstemon clevelandii	233	Penstemon	Penstemon	233	0	233	0	0.0000	0	0.3694	1.0000
Penstemon clevelandii	Penstemon thurberi	6	Penstemon	Penstemon	0	6	6	0	0.0000	0	0.3694	1.0000
Penstemon clevelandii	Penstemon incertus	248	Penstemon	Penstemon	0	248	248	0	0.0000	0	0.3694	1.0000
Penstemon clevelandii	Penstemon spectabilis	222	Penstemon	Penstemon	0	222	222	0	0.0000	0	0.3694	1.0000
Penstemon clevelandii	Penstemon rostriflorus	227	Penstemon	Penstemon	0	227	227	0	0.0000	0	0.3694	1.0000
Penstemon clevelandii	Penstemon spectabilis	204	Penstemon	Penstemon	0	204	204	0	0.0000	0	0.3694	1.0000
Penstemon clevelandii	Penstemon centranthifolius	2	Penstemon	Penstemon	0	2	2	0	0.0000	0	0.3694	1.0000
Penstemon clevelandii	Penstemon centranthifolius	2	Penstemon	Penstemon	0	2	2	0	0.0000	0	0.3694	1.0000
Penstemon clevelandii	Penstemon clevelandii	224	Penstemon	Penstemon	224	0	224	0	0.0000	0	0.3694	1.0000
Penstemon clevelandii	Penstemon spectabilis	196	Penstemon	Penstemon	0	196	196	0	0.0000	0	0.3694	1.0000
Penstemon clevelandii	Penstemon clevelandii	302	Penstemon	Penstemon	302	0	302	0	0.0000	0	0.3694	1.0000
Penstemon clevelandii	Penstemon thurberi	3	Penstemon	Penstemon	0	3	3	0	0.0000	0	0.3694	1.0000
Penstemon clevelandii	Penstemon spectabilis	223	Penstemon	Penstemon	0	223	223	0	0.0000	0	0.3694	1.0000
Penstemon clevelandii	Penstemon rostriflorus	223	Penstemon	Penstemon	0	223	223	0	0.0000	0	0.3694	1.0000
Penstemon clevelandii	Penstemon incertus	219	Penstemon	Penstemon	0	219	219	0	0.0000	0	0.3694	1.0000
Penstemon heterophyllus	Penstemon spectabilis	1	Penstemon	Penstemon	0	1	1	0	0.0510	0	0.9986	1.0000
Penstemon heterophyllus	Penstemon heterophyllus	1397	Penstemon	Penstemon	1397	0	1397	0	0.0510	0	0.9986	1.0000
Penstemon heterophyllus	Penstemon rostriflorus	1	Penstemon	Penstemon	0	1	1	0	0.0510	0	0.9986	1.0000
Penstemon incertus	Penstemon thurberi	3	Penstemon	Penstemon	0	3	3	0	0.0000	0	0.1729	1.0000
Penstemon incertus	Penstemon centranthifolius	3	Penstemon	Penstemon	0	3	3	0	0.0000	0	0.1729	1.0000
Penstemon incertus	Penstemon rostriflorus	198	Penstemon	Penstemon	0	198	198	0	0.0000	0	0.1729	1.0000
Penstemon incertus	Penstemon heterophyllus	1	Penstemon	Penstemon	0	1	1	0	0.0000	0	0.1729	1.0000
Penstemon incertus	Penstemon spectabilis	246	Penstemon	Penstemon	0	246	246	0	0.0000	0	0.1729	1.0000
Penstemon incertus	Penstemon clevelandii	224	Penstemon	Penstemon	0	224	224	0	0.0000	0	0.1729	1.0000
Penstemon incertus	Penstemon spectabilis	225	Penstemon	Penstemon	0	225	225	0	0.0000	0	0.1729	1.0000
Penstemon incertus	Penstemon clevelandii	258	Penstemon	Penstemon	0	258	258	0	0.0000	0	0.1729	1.0000
Penstemon incertus	Penstemon incertus	242	Penstemon	Penstemon	242	0	242	0	0.0000	0	0.1729	1.0000
Penstemon rostriflorus	Penstemon incertus	236	Penstemon	Penstemon	0	236	236	0	0.0000	0	0.1398	1.0000
Penstemon rostriflorus	Penstemon clevelandii	241	Penstemon	Penstemon	0	241	241	0	0.0000	0	0.1398	1.0000
Penstemon rostriflorus	Penstemon spectabilis	256	Penstemon	Penstemon	0	256	256	0	0.0000	0	0.1398	1.0000
Penstemon rostriflorus	Penstemon rostriflorus	192	Penstemon	Penstemon	192	0	192	0	0.0000	0	0.1398	1.0000
Penstemon rostriflorus	Penstemon centranthifolius	1	Penstemon	Penstemon	0	1	1	0	0.0000	0	0.1398	1.0000
Penstemon rostriflorus	Penstemon clevelandii	247	Penstemon	Penstemon	0	247	247	0	0.0000	0	0.1398	1.0000
Penstemon rostriflorus	Penstemon thurberi	3	Penstemon	Penstemon	0	3	3	0	0.0000	0	0.1398	1.0000
Penstemon rostriflorus	Penstemon spectabilis	197	Penstemon	Penstemon	0	197	197	0	0.0000	0	0.1398	1.0000
Asclepias erosa	Asclepias erosa	1556	Asclepias	Asclepias	1556	0	1556	0	0.0645	0	1.0000	1.0000
Penstemon spectabilis	Penstemon spectabilis	233	Penstemon	Penstemon	233	0	233	0	0.0000	0	0.3036	1.0000
Penstemon spectabilis	Penstemon thurberi	5	Penstemon	Penstemon	0	5	5	0	0.0000	0	0.3036	1.0000
Penstemon spectabilis	Penstemon spectabilis	201	Penstemon	Penstemon	201	0	201	0	0.0000	0	0.3036	1.0000
Penstemon spectabilis	Penstemon rostriflorus	239	Penstemon	Penstemon	0	239	239	0	0.0000	0	0.3036	1.0000
Penstemon spectabilis	Penstemon clevelandii	312	Penstemon	Penstemon	0	312	312	0	0.0000	0	0.3036	1.0000
Penstemon spectabilis	Penstemon centranthifolius	1	Penstemon	Penstemon	0	1	1	0	0.0000	0	0.3036	1.0000
Penstemon spectabilis	Penstemon clevelandii	250	Penstemon	Penstemon	0	250	250	0	0.0000	0	0.3036	1.0000
Penstemon spectabilis	Penstemon incertus	276	Penstemon	Penstemon	0	276	276	0	0.0000	0	0.3036	1.0000
Penstemon spectabilis	Penstemon clevelandii	267	Penstemon	Penstemon	0	267	267	0	0.0000	0	0.3036	1.0000
Penstemon spectabilis	Penstemon centranthifolius	3	Penstemon	Penstemon	0	3	3	0	0.0000	0	0.3036	1.0000
Penstemon spectabilis	Penstemon thurberi	3	Penstemon	Penstemon	0	3	3	0	0.0000	0	0.3036	1.0000
Penstemon spectabilis	Penstemon clevelandii	239	Penstemon	Penstemon	0	239	239	0	0.0000	0	0.3036	1.0000
Penstemon spectabilis	Penstemon incertus	251	Penstemon	Penstemon	0	251	251	0	0.0000	0	0.3036	1.0000
Penstemon spectabilis	Penstemon spectabilis	213	Penstemon	Penstemon	213	0	213	0	0.0000	0	0.3036	1.0000
Penstemon spectabilis	Penstemon spectabilis	254	Penstemon	Penstemon	254	0	254	0	0.0000	0	0.3036	1.0000
Penstemon spectabilis	Penstemon rostriflorus	221	Penstemon	Penstemon	0	221	221	0	0.0000	0	0.3036	1.0000
Penstemon thurberi	Penstemon spectabilis	8	Penstemon	Penstemon	0	8	8	0	0.0735	0	0.9854	1.0000
Penstemon thurberi	Penstemon incertus	2	Penstemon	Penstemon	0	2	2	0	0.0735	0	0.9854	1.0000
Penstemon thurberi	Penstemon clevelandii	1	Penstemon	Penstemon	0	1	1	0	0.0735	0	0.9854	1.0000
Penstemon thurberi	Penstemon thurberi	1480	Penstemon	Penstemon	1480	0	1480	0	0.0735	0	0.9854	1.0000
Penstemon thurberi	Penstemon spectabilis	6	Penstemon	Penstemon	0	6	6	0	0.0735	0	0.9854	1.0000
Penstemon thurberi	Penstemon rostriflorus	1	Penstemon	Penstemon	0	1	1	0	0.0735	0	0.9854	1.0000
Penstemon thurberi	Penstemon centranthifolius	1	Penstemon	Penstemon	0	1	1	0	0.0735	0	0.9854	1.0000
Penstemon thurberi	Penstemon clevelandii	3	Penstemon	Penstemon	0	3	3	0	0.0735	0	0.9854	1.0000
Plantago arenaria	Plantago arenaria	741	Plantago	Plantago	741	0	741	0	0.2468	1	1.0000	1.0000
Plantago coronopus	Plantago coronopus	50	Plantago	Plantago	50	0	50	0	0.1529	0	1.0000	1.0000
Plantago coronopus	Plantago coronopus	1300	Plantago	Plantago	1300	0	1300	0	0.1529	0	1.0000	1.0000
Plantago elongata	Plantago elongata	1386	Plantago	Plantago	1386	0	1386	0	0.0504	0	1.0000	1.0000
Plantago erecta	Plantago patagonica	3	Plantago	Plantago	0	3	3	0	0.0122	0	0.9980	1.0000
Plantago erecta	Plantago erecta	1483	Plantago	Plantago	1483	0	1483	0	0.0122	0	0.9980	1.0000
Plantago lanceolata	Plantago lanceolata	1384	Plantago	Plantago	1384	0	1384	0	0.0486	0	1.0000	1.0000
Plantago ovata	Plantago ovata	437	Plantago	Plantago	437	0	437	0	0.0486	0	1.0000	1.0000
Plantago ovata	Plantago ovata	478	Plantago	Plantago	478	0	478	0	0.0486	0	1.0000	1.0000
Plantago ovata	Plantago ovata	468	Plantago	Plantago	468	0	468	0	0.0486	0	1.0000	1.0000
Plantago ovata	Plantago ovata	517	Plantago	Plantago	517	0	517	0	0.0486	0	1.0000	1.0000
Plantago ovata	Plantago ovata	443	Plantago	Plantago	443	0	443	0	0.0486	0	1.0000	1.0000
Plantago ovata	Plantago ovata	514	Plantago	Plantago	514	0	514	0	0.0486	0	1.0000	1.0000
Plantago patagonica	Plantago erecta	2	Plantago	Plantago	0	2	2	0	0.0122	0	0.9986	1.0000
Plantago patagonica	Plantago patagonica	1391	Plantago	Plantago	1391	0	1391	0	0.0122	0	0.9986	1.0000
Plantago pusilla	Plantago pusilla	700	Plantago	Plantago	700	0	700	0	0.0887	0	1.0000	1.0000
Plantago pusilla	Plantago pusilla	711	Plantago	Plantago	711	0	711	0	0.0887	0	1.0000	1.0000
Plantago rhodosperma	Plantago virginica	11	Plantago	Plantago	0	11	11	0	0.0254	0	0.9919	1.0000
Plantago rhodosperma	Plantago rhodosperma	1346	Plantago	Plantago	1346	0	1346	0	0.0254	0	0.9919	1.0000
Plantago virginica	Plantago major	9	Plantago	Plantago	0	9	9	0	0.0094	0	0.9903	1.0000
Plantago virginica	Plantago rhodosperma	4	Plantago	Plantago	0	4	4	0	0.0094	0	0.9903	1.0000
Plantago virginica	Plantago virginica	1332	Plantago	Plantago	1332	0	1332	0	0.0094	0	0.9903	1.0000
Stemodia durantifolia	Stemodia durantifolia	1640	Stemodia	Stemodia	1640	0	1640	0	0.0839	0	1.0000	1.0000
Veronica anagallis-aquatica	Veronica anagallis-aquatica	1378	Veronica	Veronica	1378	0	1378	0	0.0236	0	1.0000	1.0000
Veronica catenata	Veronica catenata	1455	Veronica	Veronica	1455	0	1455	0	0.0236	0	1.0000	1.0000
Veronica peregrina	Veronica peregrina	1476	Veronica	Veronica	1476	0	1476	0	0.0237	1	0.9993	1.0000
Veronica peregrina	Veronica anagallis-aquatica	1	Veronica	Veronica	0	1	1	0	0.0237	1	0.9993	1.0000
Asclepias subulata	Asclepias subulata	1401	Asclepias	Asclepias	1401	0	1401	0	0.0847	0	1.0000	1.0000
Veronica persica	Veronica persica	1459	Veronica	Veronica	1459	0	1459	0	0.1273	1	1.0000	1.0000
Veronica serpyllifolia	Veronica serpyllifolia	1242	Veronica	Veronica	1242	0	1242	0	0.0764	0	1.0000	1.0000
Platanus racemosa	Platanus racemosa	1528	Platanus	Platanus	1528	0	1528	0	0.1210	0	1.0000	1.0000
Limonium brassicifolium	Limonium californicum	572	Limonium	Limonium	0	572	572	0	0.0720	0	0.4317	0.9333
Limonium brassicifolium	Limonium perezii	119	Limonium	Limonium	0	119	119	0	0.0720	0	0.4317	0.9333
Limonium brassicifolium	Limonium brassicifolium	525	Limonium	Limonium	525	0	525	0	0.0720	0	0.4317	0.9333
Limonium californicum	Limonium brassicifolium	288	Limonium	Limonium	0	288	288	0	0.0703	0	0.7622	0.9333
Limonium californicum	Limonium perezii	454	Limonium	Limonium	0	454	454	0	0.0703	0	0.7622	0.9333
Limonium californicum	Limonium californicum	747	Limonium	Limonium	747	0	747	0	0.0703	0	0.7622	0.9333
Limonium otolepis	Limonium otolepis	1621	Limonium	Limonium	1621	0	1621	0	0.0703	0	1.0000	0.9333
Limonium sinuatum	Eriogonum ordii	465	Limonium	Eriogonum	0	465	0	465	0.0475	0	0.6993	0.9333
Limonium sinuatum	Limonium sinuatum	572	Limonium	Limonium	572	0	572	0	0.0475	0	0.6993	0.9333
Limonium sinuatum	Limonium sinuatum	550	Limonium	Limonium	550	0	550	0	0.0475	0	0.6993	0.9333
Catharanthus roseus	Catharanthus roseus	1564	Catharanthus	Catharanthus	1564	0	1564	0	0.0987	1	1.0000	1.0000
Limonium ramosissimum	Limonium duriusculum	264	Limonium	Limonium	0	264	264	0	0.1801	2	0.8350	0.9333
Limonium ramosissimum	Limonium ramosissimum	1336	Limonium	Limonium	1336	0	1336	0	0.1801	2	0.8350	0.9333
Plumbago auriculata	Plumbago auriculata	1479	Plumbago	Plumbago	1479	0	1479	0	0.1500	0	1.0000	1.0000
Aliciella latifolia	Aliciella latifolia	1471	Aliciella	Aliciella	1471	0	1471	0	0.0408	0	1.0000	1.0000
Allophyllum gilioides	Allophyllum gilioides	711	Allophyllum	Allophyllum	711	0	711	0	0.0029	0	0.9506	1.0000
Allophyllum gilioides	Allophyllum glutinosum	79	Allophyllum	Allophyllum	0	79	79	0	0.0029	0	0.9506	1.0000
Allophyllum gilioides	Allophyllum gilioides	742	Allophyllum	Allophyllum	742	0	742	0	0.0029	0	0.9506	1.0000
Allophyllum glutinosum	Allophyllum gilioides	74	Allophyllum	Allophyllum	0	74	74	0	0.0029	0	0.9027	1.0000
Allophyllum glutinosum	Allophyllum gilioides	72	Allophyllum	Allophyllum	0	72	72	0	0.0029	0	0.9027	1.0000
Allophyllum glutinosum	Allophyllum glutinosum	1355	Allophyllum	Allophyllum	1355	0	1355	0	0.0029	0	0.9027	1.0000
Collomia grandiflora	Eriastrum eremicum	4	Collomia	Eriastrum	0	4	0	4	0.0033	0	0.8269	0.8269
Collomia grandiflora	Collomia grandiflora	1046	Collomia	Collomia	1046	0	1046	0	0.0033	0	0.8269	0.8269
Collomia grandiflora	Eriastrum eremicum	44	Collomia	Eriastrum	0	44	0	44	0.0033	0	0.8269	0.8269
Collomia grandiflora	Eriastrum densifolium	171	Collomia	Eriastrum	0	171	0	171	0.0033	0	0.8269	0.8269
Eriastrum densifolium	Eriastrum sapphirinum	1	Eriastrum	Eriastrum	0	1	1	0	0.0033	0	0.8907	0.8718
Eriastrum densifolium	Eriastrum densifolium	1304	Eriastrum	Eriastrum	1304	0	1304	0	0.0033	0	0.8907	0.8718
Eriastrum densifolium	Eriastrum eremicum	25	Eriastrum	Eriastrum	0	25	25	0	0.0033	0	0.8907	0.8718
Eriastrum densifolium	Eriastrum eremicum	2	Eriastrum	Eriastrum	0	2	2	0	0.0033	0	0.8907	0.8718
Eriastrum densifolium	Collomia grandiflora	132	Eriastrum	Collomia	0	132	0	132	0.0033	0	0.8907	0.8718
Eriastrum eremicum	Eriastrum eremicum	386	Eriastrum	Eriastrum	386	0	386	0	0.0033	0	0.9783	0.8718
Eriastrum eremicum	Langloisia setosissima	3	Eriastrum	Langloisia	0	3	0	3	0.0033	0	0.9783	0.8718
Eriastrum eremicum	Eriastrum densifolium	1	Eriastrum	Eriastrum	0	1	1	0	0.0033	0	0.9783	0.8718
Eriastrum eremicum	Collomia grandiflora	7	Eriastrum	Collomia	0	7	0	7	0.0033	0	0.9783	0.8718
Eriastrum eremicum	Eriastrum eremicum	1096	Eriastrum	Eriastrum	1096	0	1096	0	0.0033	0	0.9783	0.8718
Eriastrum filifolium	Langloisia setosissima	1	Eriastrum	Langloisia	0	1	0	1	0.0117	0	0.9993	0.8718
Eriastrum filifolium	Eriastrum filifolium	1475	Eriastrum	Eriastrum	1475	0	1475	0	0.0117	0	0.9993	0.8718
Eriastrum harwoodii	Gilia angelensis	339	Eriastrum	Gilia	0	339	0	339	0.0000	0	0.2075	0.8718
Eriastrum harwoodii	Eriastrum harwoodii	298	Eriastrum	Eriastrum	298	0	298	0	0.0000	0	0.2075	0.8718
Eriastrum harwoodii	Gilia transmontana	2	Eriastrum	Gilia	0	2	0	2	0.0000	0	0.2075	0.8718
Eriastrum harwoodii	Leptosiphon floribundus	344	Eriastrum	Leptosiphon	0	344	0	344	0.0000	0	0.2075	0.8718
Eriastrum harwoodii	Gilia capitata	12	Eriastrum	Gilia	0	12	0	12	0.0000	0	0.2075	0.8718
Eriastrum harwoodii	Leptosiphon floribundus	324	Eriastrum	Leptosiphon	0	324	0	324	0.0000	0	0.2075	0.8718
Eriastrum harwoodii	Gilia clivorum	117	Eriastrum	Gilia	0	117	0	117	0.0000	0	0.2075	0.8718
Eriastrum sapphirinum	Eriastrum sapphirinum	764	Eriastrum	Eriastrum	764	0	764	0	0.0174	0	0.9993	0.8718
Eriastrum sapphirinum	Eriastrum sapphirinum	722	Eriastrum	Eriastrum	722	0	722	0	0.0174	0	0.9993	0.8718
Eriastrum sapphirinum	Langloisia setosissima	1	Eriastrum	Langloisia	0	1	0	1	0.0174	0	0.9993	0.8718
Eriastrum sapphirinum	Eriastrum sapphirinum	708	Eriastrum	Eriastrum	708	0	708	0	0.0174	0	0.9993	0.8718
Eriastrum sapphirinum	Eriastrum sapphirinum	727	Eriastrum	Eriastrum	727	0	727	0	0.0174	0	0.9993	0.8718
Eriastrum sapphirinum	Eriastrum densifolium	1	Eriastrum	Eriastrum	0	1	1	0	0.0174	0	0.9993	0.8718
Gilia capitata	Leptosiphon floribundus	14	Gilia	Leptosiphon	0	14	0	14	0.0087	0	0.9706	0.9035
Gilia capitata	Gilia clivorum	1	Gilia	Gilia	0	1	1	0	0.0087	0	0.9706	0.9035
Gilia capitata	Eriastrum harwoodii	4	Gilia	Eriastrum	0	4	0	4	0.0087	0	0.9706	0.9035
Gilia capitata	Gilia transmontana	2	Gilia	Gilia	0	2	2	0	0.0087	0	0.9706	0.9035
Gilia capitata	Gilia angelensis	11	Gilia	Gilia	0	11	11	0	0.0087	0	0.9706	0.9035
Gilia capitata	Gilia capitata	1389	Gilia	Gilia	1389	0	1389	0	0.0087	0	0.9706	0.9035
Gilia capitata	Leptosiphon floribundus	10	Gilia	Leptosiphon	0	10	0	10	0.0087	0	0.9706	0.9035
Gilia angelensis	Gilia capitata	8	Gilia	Gilia	0	8	8	0	0.0000	0	0.2439	0.9035
Gilia angelensis	Gilia transmontana	1	Gilia	Gilia	0	1	1	0	0.0000	0	0.2439	0.9035
Gilia angelensis	Leptosiphon floribundus	335	Gilia	Leptosiphon	0	335	0	335	0.0000	0	0.2439	0.9035
Gilia angelensis	Gilia clivorum	105	Gilia	Gilia	0	105	105	0	0.0000	0	0.2439	0.9035
Gilia angelensis	Leptosiphon floribundus	345	Gilia	Leptosiphon	0	345	0	345	0.0000	0	0.2439	0.9035
Gilia angelensis	Eriastrum harwoodii	328	Gilia	Eriastrum	0	328	0	328	0.0000	0	0.2439	0.9035
Gilia angelensis	Gilia angelensis	362	Gilia	Gilia	362	0	362	0	0.0000	0	0.2439	0.9035
Gilia brecciarum	Gilia modocensis	744	Gilia	Gilia	0	744	744	0	0.0000	0	0.4932	0.9035
Gilia brecciarum	Gilia mexicana	1	Gilia	Gilia	0	1	1	0	0.0000	0	0.4932	0.9035
Gilia brecciarum	Gilia brecciarum	727	Gilia	Gilia	727	0	727	0	0.0000	0	0.4932	0.9035
Gilia brecciarum	Gilia ochroleuca	2	Gilia	Gilia	0	2	2	0	0.0000	0	0.4932	0.9035
Gilia clivorum	Gilia capitata	1	Gilia	Gilia	0	1	1	0	0.1006	0	0.7204	0.9035
Gilia clivorum	Eriastrum harwoodii	95	Gilia	Eriastrum	0	95	0	95	0.1006	0	0.7204	0.9035
Gilia clivorum	Gilia clivorum	1069	Gilia	Gilia	1069	0	1069	0	0.1006	0	0.7204	0.9035
Gilia clivorum	Leptosiphon floribundus	106	Gilia	Leptosiphon	0	106	0	106	0.1006	0	0.7204	0.9035
Gilia clivorum	Leptosiphon floribundus	100	Gilia	Leptosiphon	0	100	0	100	0.1006	0	0.7204	0.9035
Gilia clivorum	Gilia angelensis	113	Gilia	Gilia	0	113	113	0	0.1006	0	0.7204	0.9035
Gilia clokeyi	Gilia mexicana	58	Gilia	Gilia	0	58	58	0	0.0036	0	0.5718	0.9035
Gilia clokeyi	Gilia modocensis	1	Gilia	Gilia	0	1	1	0	0.0036	0	0.5718	0.9035
Gilia clokeyi	Gilia ophthalmoides	17	Gilia	Gilia	0	17	17	0	0.0036	0	0.5718	0.9035
Gilia clokeyi	Gilia transmontana	1	Gilia	Gilia	0	1	1	0	0.0036	0	0.5718	0.9035
Gilia clokeyi	Gilia brecciarum	1	Gilia	Gilia	0	1	1	0	0.0036	0	0.5718	0.9035
Gilia clokeyi	Gilia ochroleuca	432	Gilia	Gilia	0	432	432	0	0.0036	0	0.5718	0.9035
Gilia clokeyi	Gilia clokeyi	681	Gilia	Gilia	681	0	681	0	0.0036	0	0.5718	0.9035
Gilia mexicana	Gilia ochroleuca	101	Gilia	Gilia	0	101	101	0	0.0146	0	0.8942	0.9035
Gilia mexicana	Gilia ophthalmoides	30	Gilia	Gilia	0	30	30	0	0.0146	0	0.8942	0.9035
Gilia mexicana	Gilia clokeyi	23	Gilia	Gilia	0	23	23	0	0.0146	0	0.8942	0.9035
Gilia mexicana	Gilia mexicana	1301	Gilia	Gilia	1301	0	1301	0	0.0146	0	0.8942	0.9035
Gilia modocensis	Gilia brecciarum	742	Gilia	Gilia	0	742	742	0	0.0000	0	0.5030	0.9035
Gilia modocensis	Gilia modocensis	752	Gilia	Gilia	752	0	752	0	0.0000	0	0.5030	0.9035
Gilia modocensis	Gilia ochroleuca	1	Gilia	Gilia	0	1	1	0	0.0000	0	0.5030	0.9035
Gilia ochroleuca	Gilia ophthalmoides	38	Gilia	Gilia	0	38	38	0	0.0029	0	0.7139	0.9035
Gilia ochroleuca	Gilia modocensis	2	Gilia	Gilia	0	2	2	0	0.0029	0	0.7139	0.9035
Gilia ochroleuca	Gilia brecciarum	3	Gilia	Gilia	0	3	3	0	0.0029	0	0.7139	0.9035
Gilia ochroleuca	Gilia ochroleuca	1053	Gilia	Gilia	1053	0	1053	0	0.0029	0	0.7139	0.9035
Gilia ochroleuca	Gilia mexicana	109	Gilia	Gilia	0	109	109	0	0.0029	0	0.7139	0.9035
Gilia ochroleuca	Gilia clokeyi	270	Gilia	Gilia	0	270	270	0	0.0029	0	0.7139	0.9035
Gilia ophthalmoides	Gilia ochroleuca	39	Gilia	Gilia	0	39	39	0	0.0029	0	0.9482	0.9035
Gilia ophthalmoides	Gilia ophthalmoides	1373	Gilia	Gilia	1373	0	1373	0	0.0029	0	0.9482	0.9035
Gilia ophthalmoides	Gilia clokeyi	4	Gilia	Gilia	0	4	4	0	0.0029	0	0.9482	0.9035
Gilia ophthalmoides	Gilia mexicana	32	Gilia	Gilia	0	32	32	0	0.0029	0	0.9482	0.9035
Gilia scopulorum	Gilia scopulorum	1111	Gilia	Gilia	1111	0	1111	0	0.0408	0	0.7710	0.9035
Gilia scopulorum	Saltugilia caruifolia	330	Gilia	Saltugilia	0	330	0	330	0.0408	0	0.7710	0.9035
Gilia stellata	Gilia clokeyi	3	Gilia	Gilia	0	3	3	0	0.0146	0	0.9930	0.9035
Gilia stellata	Gilia ochroleuca	5	Gilia	Gilia	0	5	5	0	0.0146	0	0.9930	0.9035
Gilia stellata	Gilia stellata	1414	Gilia	Gilia	1414	0	1414	0	0.0146	0	0.9930	0.9035
Gilia stellata	Gilia modocensis	2	Gilia	Gilia	0	2	2	0	0.0146	0	0.9930	0.9035
Gilia transmontana	Gilia brecciarum	4	Gilia	Gilia	0	4	4	0	0.0146	0	0.9959	0.9035
Gilia transmontana	Gilia stellata	1	Gilia	Gilia	0	1	1	0	0.0146	0	0.9959	0.9035
Gilia transmontana	Gilia capitata	1	Gilia	Gilia	0	1	1	0	0.0146	0	0.9959	0.9035
Gilia transmontana	Gilia transmontana	1472	Gilia	Gilia	1472	0	1472	0	0.0146	0	0.9959	0.9035
Ipomopsis tenuifolia	Ipomopsis tenuifolia	1440	Ipomopsis	Ipomopsis	1440	0	1440	0	0.0378	0	1.0000	1.0000
Leptosiphon aureus	Leptosiphon aureus	692	Leptosiphon	Leptosiphon	692	0	692	0	0.0208	0	1.0000	0.8989
Leptosiphon aureus	Leptosiphon aureus	709	Leptosiphon	Leptosiphon	709	0	709	0	0.0208	0	1.0000	0.8989
Cynanchum utahense	Cynanchum utahense	944	Cynanchum	Cynanchum	944	0	944	0	0.1493	0	1.0000	1.0000
Leptosiphon ciliatus	Leptosiphon ciliatus	1417	Leptosiphon	Leptosiphon	1417	0	1417	0	0.0473	0	1.0000	0.8989
Leptosiphon floribundus	Gilia clivorum	143	Leptosiphon	Gilia	0	143	0	143	0.0000	0	0.6354	0.8989
Leptosiphon floribundus	Gilia transmontana	2	Leptosiphon	Gilia	0	2	0	2	0.0000	0	0.6354	0.8989
Leptosiphon floribundus	Gilia angelensis	365	Leptosiphon	Gilia	0	365	0	365	0.0000	0	0.6354	0.8989
Leptosiphon floribundus	Leptosiphon floribundus	337	Leptosiphon	Leptosiphon	337	0	337	0	0.0000	0	0.6354	0.8989
Leptosiphon floribundus	Eriastrum harwoodii	293	Leptosiphon	Eriastrum	0	293	0	293	0.0000	0	0.6354	0.8989
Leptosiphon floribundus	Leptosiphon floribundus	336	Leptosiphon	Leptosiphon	336	0	336	0	0.0000	0	0.6354	0.8989
Leptosiphon floribundus	Gilia capitata	6	Leptosiphon	Gilia	0	6	0	6	0.0000	0	0.6354	0.8989
Leptosiphon floribundus	Leptosiphon floribundus	1435	Leptosiphon	Leptosiphon	1435	0	1435	0	0.0000	1	0.6354	0.8989
Leptosiphon floribundus	Gilia capitata	11	Leptosiphon	Gilia	0	11	0	11	0.0000	0	0.6354	0.8989
Leptosiphon floribundus	Gilia angelensis	346	Leptosiphon	Gilia	0	346	0	346	0.0000	0	0.6354	0.8989
Leptosiphon floribundus	Leptosiphon floribundus	342	Leptosiphon	Leptosiphon	342	0	342	0	0.0000	0	0.6354	0.8989
Leptosiphon floribundus	Gilia clivorum	126	Leptosiphon	Gilia	0	126	0	126	0.0000	0	0.6354	0.8989
Leptosiphon floribundus	Gilia transmontana	2	Leptosiphon	Gilia	0	2	0	2	0.0000	0	0.6354	0.8989
Leptosiphon floribundus	Eriastrum harwoodii	310	Leptosiphon	Eriastrum	0	310	0	310	0.0000	0	0.6354	0.8989
Leptosiphon floribundus	Leptosiphon floribundus	345	Leptosiphon	Leptosiphon	345	0	345	0	0.0000	0	0.6354	0.8989
Leptosiphon grandiflorus	Leptosiphon grandiflorus	1497	Leptosiphon	Leptosiphon	1497	0	1497	0	0.0178	0	1.0000	0.8989
Leptosiphon lemmonii	Leptosiphon lemmonii	1425	Leptosiphon	Leptosiphon	1425	0	1425	0	0.0208	0	1.0000	0.8989
Leptosiphon liniflorus	Leptosiphon liniflorus	1397	Leptosiphon	Leptosiphon	1397	0	1397	0	0.0178	0	1.0000	0.8989
Leptosiphon parviflorus	Leptosiphon parviflorus	1450	Leptosiphon	Leptosiphon	1450	0	1450	0	0.0388	0	1.0000	0.8989
Leptosiphon pygmaeus	Leptosiphon pygmaeus	1429	Leptosiphon	Leptosiphon	1429	0	1429	0	0.0473	0	1.0000	0.8989
Matelea parvifolia	Matelea parvifolia	1504	Matelea	Matelea	1504	0	1504	0	0.1200	0	1.0000	1.0000
Linanthus bellus	Linanthus bellus	1465	Linanthus	Linanthus	1465	0	1465	0	0.0501	0	1.0000	1.0000
Linanthus bigelovii	Linanthus bigelovii	1457	Linanthus	Linanthus	1457	0	1457	0	0.0178	0	1.0000	1.0000
Linanthus californicus	Linanthus pungens	3	Linanthus	Linanthus	0	3	3	0	0.0118	0	0.9978	1.0000
Linanthus californicus	Linanthus californicus	1374	Linanthus	Linanthus	1374	0	1374	0	0.0118	0	0.9978	1.0000
Linanthus dichotomus	Linanthus dichotomus	1477	Linanthus	Linanthus	1477	0	1477	0	0.0353	0	1.0000	1.0000
Linanthus filiformis	Linanthus filiformis	1443	Linanthus	Linanthus	1443	0	1443	0	0.0557	0	1.0000	1.0000
Linanthus jonesii	Linanthus jonesii	1440	Linanthus	Linanthus	1440	0	1440	0	0.0353	0	1.0000	1.0000
Linanthus orcuttii	Linanthus pungens	1	Linanthus	Linanthus	0	1	1	0	0.0148	0	0.9987	1.0000
Linanthus orcuttii	Linanthus orcuttii	1537	Linanthus	Linanthus	1537	0	1537	0	0.0148	0	0.9987	1.0000
Linanthus orcuttii	Linanthus jonesii	1	Linanthus	Linanthus	0	1	1	0	0.0148	0	0.9987	1.0000
Linanthus pungens	Linanthus californicus	2	Linanthus	Linanthus	0	2	2	0	0.0118	0	0.9986	1.0000
Linanthus pungens	Linanthus pungens	1424	Linanthus	Linanthus	1424	0	1424	0	0.0118	0	0.9986	1.0000
Loeseliastrum matthewsii	Loeseliastrum matthewsii	1327	Loeseliastrum	Loeseliastrum	1327	0	1327	0	0.0029	0	0.9445	1.0000
Loeseliastrum matthewsii	Loeseliastrum schottii	78	Loeseliastrum	Loeseliastrum	0	78	78	0	0.0029	0	0.9445	1.0000
Loeseliastrum schottii	Loeseliastrum schottii	1372	Loeseliastrum	Loeseliastrum	1372	0	1372	0	0.0029	2	0.9177	1.0000
Loeseliastrum schottii	Loeseliastrum matthewsii	123	Loeseliastrum	Loeseliastrum	0	123	123	0	0.0029	2	0.9177	1.0000
Microsteris gracilis	Microsteris gracilis	1455	Microsteris	Microsteris	1455	0	1455	0	0.0322	0	1.0000	1.0000
Navarretia atractyloides	Navarretia atractyloides	1206	Navarretia	Navarretia	1206	0	1206	0	0.0000	0	0.8094	1.0000
Navarretia atractyloides	Navarretia hamata	45	Navarretia	Navarretia	0	45	45	0	0.0000	0	0.8094	1.0000
Navarretia atractyloides	Navarretia hamata	239	Navarretia	Navarretia	0	239	239	0	0.0000	0	0.8094	1.0000
Navarretia capillaris	Navarretia capillaris	1502	Navarretia	Navarretia	1502	0	1502	0	0.0496	0	1.0000	1.0000
Navarretia hamata	Navarretia atractyloides	32	Navarretia	Navarretia	0	32	32	0	0.0000	0	0.9090	1.0000
Navarretia hamata	Navarretia hamata	1436	Navarretia	Navarretia	1436	0	1436	0	0.0000	0	0.9090	1.0000
Navarretia hamata	Navarretia hamata	6	Navarretia	Navarretia	6	0	6	0	0.0000	0	0.9090	1.0000
Navarretia hamata	Navarretia atractyloides	238	Navarretia	Navarretia	0	238	238	0	0.0000	0	0.9090	1.0000
Navarretia hamata	Navarretia hamata	10	Navarretia	Navarretia	10	0	10	0	0.0000	0	0.9090	1.0000
Navarretia hamata	Navarretia hamata	1244	Navarretia	Navarretia	1244	0	1244	0	0.0000	0	0.9090	1.0000
Navarretia intertexta	Navarretia propinqua	9	Navarretia	Navarretia	0	9	9	0	0.0278	0	0.9934	1.0000
Navarretia intertexta	Navarretia tagetina	1	Navarretia	Navarretia	0	1	1	0	0.0278	0	0.9934	1.0000
Navarretia intertexta	Navarretia intertexta	1494	Navarretia	Navarretia	1494	0	1494	0	0.0278	0	0.9934	1.0000
Navarretia peninsularis	Navarretia peninsularis	1479	Navarretia	Navarretia	1479	0	1479	0	0.0292	0	1.0000	1.0000
Navarretia propinqua	Navarretia intertexta	14	Navarretia	Navarretia	0	14	14	0	0.0940	0	0.9911	1.0000
Navarretia propinqua	Navarretia propinqua	1558	Navarretia	Navarretia	1558	0	1558	0	0.0940	0	0.9911	1.0000
Vinca major	Vinca major	1457	Vinca	Vinca	1457	0	1457	0	0.2028	0	1.0000	1.0000
Navarretia tagetina	Navarretia tagetina	684	Navarretia	Navarretia	684	0	684	0	0.0902	0	1.0000	1.0000
Navarretia tagetina	Navarretia tagetina	764	Navarretia	Navarretia	764	0	764	0	0.0902	0	1.0000	1.0000
Phlox austromontana	Phlox austromontana	1507	Phlox	Phlox	1507	0	1507	0	0.0322	0	1.0000	1.0000
Saltugilia caruifolia	Saltugilia caruifolia	1136	Saltugilia	Saltugilia	1136	0	1136	0	0.1079	0	0.7702	0.7702
Saltugilia caruifolia	Gilia scopulorum	339	Saltugilia	Gilia	0	339	0	339	0.1079	0	0.7702	0.7702
Chorizanthe rigida	Chorizanthe rigida	1517	Chorizanthe	Chorizanthe	1517	0	1517	0	0.1693	0	1.0000	0.8670
Chorizanthe xanti	Chorizanthe xanti	1502	Chorizanthe	Chorizanthe	1502	0	1502	0	0.0640	1	1.0000	0.8670
Aralia californica	Aralia californica	1581	Aralia	Aralia	1581	0	1581	0	0.0886	0	1.0000	1.0000
Eriogonum deserticola	Eriogonum deserticola	1382	Eriogonum	Eriogonum	1382	0	1382	0	0.1009	1	1.0000	0.8074
Hedera canariensis	Hedera helix	447	Hedera	Hedera	0	447	447	0	0.0886	1	0.7059	1.0000
Hedera canariensis	Hedera canariensis	1073	Hedera	Hedera	1073	0	1073	0	0.0886	1	0.7059	1.0000
Eriogonum giganteum	Eriogonum giganteum	1210	Eriogonum	Eriogonum	1210	0	1210	0	0.1558	0	1.0000	0.8074
Eriogonum molestum	Eriogonum molestum	1449	Eriogonum	Eriogonum	1449	0	1449	0	0.0950	0	1.0000	0.8074
Hedera helix	Hedera canariensis	452	Hedera	Hedera	0	452	452	0	0.1093	0	0.7128	1.0000
Hedera helix	Hedera helix	1122	Hedera	Hedera	1122	0	1122	0	0.1093	0	0.7128	1.0000
Eriogonum parvifolium	Eriogonum parvifolium	1284	Eriogonum	Eriogonum	1284	0	1284	0	0.2845	0	1.0000	0.8074
Hydrocotyle ranunculoides	Hydrocotyle ranunculoides	870	Hydrocotyle	Hydrocotyle	870	0	870	0	0.1245	0	1.0000	1.0000
Hydrocotyle ranunculoides	Hydrocotyle ranunculoides	576	Hydrocotyle	Hydrocotyle	576	0	576	0	0.1245	0	1.0000	1.0000
Nemacaulis denudata	Nemacaulis denudata	1411	Nemacaulis	Nemacaulis	1411	0	1411	0	0.0640	0	1.0000	1.0000
Hydrocotyle umbellata	Hydrocotyle verticillata	750	Hydrocotyle	Hydrocotyle	0	750	750	0	0.1079	0	0.4946	1.0000
Hydrocotyle umbellata	Hydrocotyle umbellata	734	Hydrocotyle	Hydrocotyle	734	0	734	0	0.1079	0	0.4946	1.0000
Persicaria capitata	Persicaria capitata	1564	Persicaria	Persicaria	1564	0	1564	0	0.1351	0	1.0000	1.0000
Persicaria punctata	Persicaria punctata	1554	Persicaria	Persicaria	1554	0	1554	0	0.1483	0	1.0000	1.0000
Polygonum argyrocoleon	Polygonum argyrocoleon	868	Polygonum	Polygonum	868	0	868	0	0.2364	0	1.0000	1.0000
Hydrocotyle verticillata	Hydrocotyle verticillata	772	Hydrocotyle	Hydrocotyle	772	0	772	0	0.0966	0	0.5020	1.0000
Hydrocotyle verticillata	Hydrocotyle umbellata	766	Hydrocotyle	Hydrocotyle	0	766	766	0	0.0966	0	0.5020	1.0000
Acamptopappus sphaerocephalus	Acamptopappus sphaerocephalus	1372	Acamptopappus	Acamptopappus	1372	0	1372	0	0.0266	0	0.9993	0.9993
Acamptopappus sphaerocephalus	Chrysothamnus viscidiflorus	1	Acamptopappus	Chrysothamnus	0	1	0	1	0.0266	0	0.9993	0.9993
Androsace elongata	Androsace elongata	1434	Androsace	Androsace	1434	0	1434	0	0.1453	0	1.0000	1.0000
Dodecatheon clevelandii	Dodecatheon clevelandii	1419	Dodecatheon	Dodecatheon	1419	0	1419	0	0.1330	0	1.0000	1.0000
Achillea millefolium	Achillea millefolium	1370	Achillea	Achillea	1370	0	1370	0	0.0245	0	1.0000	1.0000
Clematis lasiantha	Clematis lasiantha	1250	Clematis	Clematis	1250	0	1250	0	0.1605	0	1.0000	0.7392
Consolida ajacis	Consolida ajacis	1303	Consolida	Consolida	1303	0	1303	0	0.1974	0	1.0000	1.0000
Achyrachaena mollis	Achyrachaena mollis	1356	Achyrachaena	Achyrachaena	1356	0	1356	0	0.1030	0	1.0000	1.0000
Myosurus minimus	Myosurus minimus	1490	Myosurus	Myosurus	1490	0	1490	0	0.1255	0	1.0000	1.0000
Ranunculus aquatilis	Ranunculus aquatilis	232	Ranunculus	Ranunculus	232	0	232	0	0.1267	1	1.0000	0.9771
Ranunculus aquatilis	Ranunculus aquatilis	903	Ranunculus	Ranunculus	903	0	903	0	0.1267	1	1.0000	0.9771
Ranunculus aquatilis	Ranunculus aquatilis	283	Ranunculus	Ranunculus	283	0	283	0	0.1267	1	1.0000	0.9771
Ranunculus aquatilis	Ranunculus aquatilis	494	Ranunculus	Ranunculus	494	0	494	0	0.1267	1	1.0000	0.9771
Ranunculus aquatilis	Ranunculus aquatilis	514	Ranunculus	Ranunculus	514	0	514	0	0.1267	1	1.0000	0.9771
Ranunculus aquatilis	Ranunculus aquatilis	347	Ranunculus	Ranunculus	347	0	347	0	0.1267	1	1.0000	0.9771
Acourtia microcephala	Acourtia microcephala	1457	Acourtia	Acourtia	1457	0	1457	0	0.1310	0	1.0000	1.0000
Ranunculus californicus	Ranunculus californicus	1416	Ranunculus	Ranunculus	1416	0	1416	0	0.1065	2	1.0000	0.9771
Ranunculus sceleratus	Ranunculus sceleratus	1390	Ranunculus	Ranunculus	1390	0	1390	0	0.0610	0	1.0000	0.9771
Ranunculus testiculatus	Ranunculus testiculatus	1428	Ranunculus	Ranunculus	1428	0	1428	0	0.0795	0	1.0000	0.9771
Thalictrum fendleri	Thalictrum fendleri	1496	Thalictrum	Thalictrum	1496	0	1496	0	0.0592	0	1.0000	1.0000
Thalictrum fendleri	Thalictrum fendleri	1537	Thalictrum	Thalictrum	1537	0	1537	0	0.0592	0	1.0000	1.0000
Oligomeris linifolia	Oligomeris linifolia	1367	Oligomeris	Oligomeris	1367	0	1367	0	0.0358	0	1.0000	1.0000
Reseda alba	Reseda alba	1418	Reseda	Reseda	1418	0	1418	0	0.0657	0	1.0000	1.0000
Reseda luteola	Reseda luteola	1447	Reseda	Reseda	1447	0	1447	0	0.0358	0	1.0000	1.0000
Acroptilon repens	Acroptilon repens	1437	Acroptilon	Acroptilon	1437	0	1437	0	0.0583	0	1.0000	1.0000
Reseda odorata	Reseda odorata	1483	Reseda	Reseda	1483	0	1483	0	0.0661	0	1.0000	1.0000
Ceanothus crassifolius	Ceanothus otayensis	28	Ceanothus	Ceanothus	0	28	28	0	0.0219	0	0.3144	1.0000
Ceanothus crassifolius	Ceanothus megacarpus	8	Ceanothus	Ceanothus	0	8	8	0	0.0219	0	0.3144	1.0000
Ceanothus crassifolius	Ceanothus verrucosus	32	Ceanothus	Ceanothus	0	32	32	0	0.0219	0	0.3144	1.0000
Ceanothus crassifolius	Ceanothus greggii	423	Ceanothus	Ceanothus	0	423	423	0	0.0219	0	0.3144	1.0000
Ceanothus crassifolius	Ceanothus crassifolius	421	Ceanothus	Ceanothus	421	0	421	0	0.0219	0	0.3144	1.0000
Ceanothus crassifolius	Ceanothus greggii	427	Ceanothus	Ceanothus	0	427	427	0	0.0219	0	0.3144	1.0000
Ceanothus cyaneus	Ceanothus thyrsiflorus	3	Ceanothus	Ceanothus	0	3	3	0	0.0100	0	0.9972	1.0000
Ceanothus cyaneus	Ceanothus cyaneus	1438	Ceanothus	Ceanothus	1438	0	1438	0	0.0100	0	0.9972	1.0000
Ceanothus cyaneus	Ceanothus tomentosus	1	Ceanothus	Ceanothus	0	1	1	0	0.0100	0	0.9972	1.0000
Ceanothus leucodermis	Ceanothus spinosus	1	Ceanothus	Ceanothus	0	1	1	0	0.0031	0	0.3019	1.0000
Ceanothus leucodermis	Ceanothus cyaneus	1	Ceanothus	Ceanothus	0	1	1	0	0.0031	0	0.3019	1.0000
Ceanothus leucodermis	Ceanothus oliganthus	447	Ceanothus	Ceanothus	0	447	447	0	0.0031	0	0.3019	1.0000
Ceanothus leucodermis	Ceanothus tomentosus	17	Ceanothus	Ceanothus	0	17	17	0	0.0031	0	0.3019	1.0000
Ceanothus leucodermis	Ceanothus thyrsiflorus	364	Ceanothus	Ceanothus	0	364	364	0	0.0031	0	0.3019	1.0000
Ceanothus leucodermis	Ceanothus leucodermis	422	Ceanothus	Ceanothus	422	0	422	0	0.0031	0	0.3019	1.0000
Ceanothus leucodermis	Ceanothus oliganthus	5	Ceanothus	Ceanothus	0	5	5	0	0.0031	0	0.3019	1.0000
Ceanothus leucodermis	Ceanothus palmeri	141	Ceanothus	Ceanothus	0	141	141	0	0.0031	0	0.3019	1.0000
Ceanothus megacarpus	Ceanothus verrucosus	18	Ceanothus	Ceanothus	0	18	18	0	0.0061	0	0.9718	1.0000
Ceanothus megacarpus	Ceanothus greggii	5	Ceanothus	Ceanothus	0	5	5	0	0.0061	0	0.9718	1.0000
Ceanothus megacarpus	Ceanothus greggii	11	Ceanothus	Ceanothus	0	11	11	0	0.0061	0	0.9718	1.0000
Ceanothus megacarpus	Ceanothus megacarpus	1029	Ceanothus	Ceanothus	1029	0	1029	0	0.0061	0	0.9718	1.0000
Ceanothus megacarpus	Ceanothus otayensis	19	Ceanothus	Ceanothus	0	19	19	0	0.0061	0	0.9718	1.0000
Ceanothus megacarpus	Ceanothus crassifolius	9	Ceanothus	Ceanothus	0	9	9	0	0.0061	0	0.9718	1.0000
Ceanothus megacarpus	Ceanothus megacarpus	191	Ceanothus	Ceanothus	191	0	191	0	0.0061	0	0.9718	1.0000
Ceanothus oliganthus	Ceanothus palmeri	159	Ceanothus	Ceanothus	0	159	159	0	0.0099	0	0.5754	1.0000
Ceanothus oliganthus	Ceanothus oliganthus	394	Ceanothus	Ceanothus	394	0	394	0	0.0099	0	0.5754	1.0000
Ceanothus oliganthus	Ceanothus oliganthus	10	Ceanothus	Ceanothus	10	0	10	0	0.0099	0	0.5754	1.0000
Ceanothus oliganthus	Ceanothus spinosus	1	Ceanothus	Ceanothus	0	1	1	0	0.0099	0	0.5754	1.0000
Ceanothus oliganthus	Ceanothus thyrsiflorus	354	Ceanothus	Ceanothus	0	354	354	0	0.0099	0	0.5754	1.0000
Ceanothus oliganthus	Ceanothus leucodermis	407	Ceanothus	Ceanothus	0	407	407	0	0.0099	0	0.5754	1.0000
Ceanothus oliganthus	Ceanothus cyaneus	1	Ceanothus	Ceanothus	0	1	1	0	0.0099	0	0.5754	1.0000
Ceanothus oliganthus	Ceanothus tomentosus	21	Ceanothus	Ceanothus	0	21	21	0	0.0099	0	0.5754	1.0000
Adenophyllum porophylloides	Adenophyllum porophylloides	1497	Adenophyllum	Adenophyllum	1497	0	1497	0	0.1023	0	1.0000	1.0000
Ceanothus oliganthus	Ceanothus palmeri	107	Ceanothus	Ceanothus	0	107	107	0	0.0099	0	0.5754	1.0000
Ceanothus oliganthus	Ceanothus oliganthus	6	Ceanothus	Ceanothus	6	0	6	0	0.0099	0	0.5754	1.0000
Ceanothus oliganthus	Ceanothus leucodermis	3	Ceanothus	Ceanothus	0	3	3	0	0.0099	0	0.5754	1.0000
Ceanothus oliganthus	Ceanothus spinosus	100	Ceanothus	Ceanothus	0	100	100	0	0.0099	0	0.5754	1.0000
Ceanothus oliganthus	Ceanothus thyrsiflorus	9	Ceanothus	Ceanothus	0	9	9	0	0.0099	0	0.5754	1.0000
Ceanothus oliganthus	Ceanothus oliganthus	1165	Ceanothus	Ceanothus	1165	0	1165	0	0.0099	0	0.5754	1.0000
Ceanothus otayensis	Ceanothus crassifolius	32	Ceanothus	Ceanothus	0	32	32	0	0.0033	0	0.4569	1.0000
Ceanothus otayensis	Ceanothus greggii	33	Ceanothus	Ceanothus	0	33	33	0	0.0033	0	0.4569	1.0000
Ceanothus otayensis	Ceanothus verrucosus	651	Ceanothus	Ceanothus	0	651	651	0	0.0033	0	0.4569	1.0000
Ceanothus otayensis	Ceanothus otayensis	652	Ceanothus	Ceanothus	652	0	652	0	0.0033	0	0.4569	1.0000
Ceanothus otayensis	Ceanothus megacarpus	1	Ceanothus	Ceanothus	0	1	1	0	0.0033	0	0.4569	1.0000
Ceanothus otayensis	Ceanothus megacarpus	21	Ceanothus	Ceanothus	0	21	21	0	0.0033	0	0.4569	1.0000
Ceanothus otayensis	Ceanothus greggii	37	Ceanothus	Ceanothus	0	37	37	0	0.0033	0	0.4569	1.0000
Ceanothus palmeri	Ceanothus tomentosus	7	Ceanothus	Ceanothus	0	7	7	0	0.0000	0	0.5164	1.0000
Ceanothus palmeri	Ceanothus palmeri	739	Ceanothus	Ceanothus	739	0	739	0	0.0000	0	0.5164	1.0000
Ceanothus palmeri	Ceanothus thyrsiflorus	159	Ceanothus	Ceanothus	0	159	159	0	0.0000	0	0.5164	1.0000
Ceanothus palmeri	Ceanothus spinosus	3	Ceanothus	Ceanothus	0	3	3	0	0.0000	0	0.5164	1.0000
Ceanothus palmeri	Ceanothus oliganthus	200	Ceanothus	Ceanothus	0	200	200	0	0.0000	0	0.5164	1.0000
Ceanothus palmeri	Ceanothus leucodermis	218	Ceanothus	Ceanothus	0	218	218	0	0.0000	0	0.5164	1.0000
Ceanothus palmeri	Ceanothus cyaneus	1	Ceanothus	Ceanothus	0	1	1	0	0.0000	0	0.5164	1.0000
Ceanothus palmeri	Ceanothus oliganthus	104	Ceanothus	Ceanothus	0	104	104	0	0.0000	0	0.5164	1.0000
Ceanothus greggii	Ceanothus greggii	434	Ceanothus	Ceanothus	434	0	434	0	0.0061	0	0.6088	1.0000
Ceanothus greggii	Ceanothus otayensis	25	Ceanothus	Ceanothus	0	25	25	0	0.0061	0	0.6088	1.0000
Ceanothus greggii	Ceanothus megacarpus	9	Ceanothus	Ceanothus	0	9	9	0	0.0061	0	0.6088	1.0000
Ceanothus greggii	Ceanothus megacarpus	1	Ceanothus	Ceanothus	0	1	1	0	0.0061	0	0.6088	1.0000
Ceanothus greggii	Ceanothus crassifolius	461	Ceanothus	Ceanothus	0	461	461	0	0.0061	0	0.6088	1.0000
Ceanothus greggii	Ceanothus greggii	440	Ceanothus	Ceanothus	440	0	440	0	0.0061	0	0.6088	1.0000
Ceanothus greggii	Ceanothus verrucosus	42	Ceanothus	Ceanothus	0	42	42	0	0.0061	0	0.6088	1.0000
Ceanothus greggii	Ceanothus greggii	395	Ceanothus	Ceanothus	395	0	395	0	0.0061	0	0.6088	1.0000
Ceanothus greggii	Ceanothus greggii	398	Ceanothus	Ceanothus	398	0	398	0	0.0061	0	0.6088	1.0000
Ceanothus greggii	Ceanothus verrucosus	40	Ceanothus	Ceanothus	0	40	40	0	0.0061	0	0.6088	1.0000
Ceanothus greggii	Ceanothus crassifolius	443	Ceanothus	Ceanothus	0	443	443	0	0.0061	0	0.6088	1.0000
Ceanothus greggii	Ceanothus otayensis	40	Ceanothus	Ceanothus	0	40	40	0	0.0061	0	0.6088	1.0000
Ceanothus greggii	Ceanothus megacarpus	10	Ceanothus	Ceanothus	0	10	10	0	0.0061	0	0.6088	1.0000
Ceanothus spinosus	Ceanothus oliganthus	124	Ceanothus	Ceanothus	0	124	124	0	0.0061	0	0.9034	1.0000
Ceanothus spinosus	Ceanothus leucodermis	4	Ceanothus	Ceanothus	0	4	4	0	0.0061	0	0.9034	1.0000
Ceanothus spinosus	Ceanothus palmeri	6	Ceanothus	Ceanothus	0	6	6	0	0.0061	0	0.9034	1.0000
Ceanothus spinosus	Ceanothus tomentosus	1	Ceanothus	Ceanothus	0	1	1	0	0.0061	0	0.9034	1.0000
Ceanothus spinosus	Ceanothus spinosus	1272	Ceanothus	Ceanothus	1272	0	1272	0	0.0061	0	0.9034	1.0000
Ceanothus spinosus	Ceanothus thyrsiflorus	1	Ceanothus	Ceanothus	0	1	1	0	0.0061	0	0.9034	1.0000
Ceanothus thyrsiflorus	Ceanothus tomentosus	12	Ceanothus	Ceanothus	0	12	12	0	0.0000	0	0.2937	1.0000
Ceanothus thyrsiflorus	Ceanothus oliganthus	9	Ceanothus	Ceanothus	0	9	9	0	0.0000	0	0.2937	1.0000
Ceanothus thyrsiflorus	Ceanothus leucodermis	377	Ceanothus	Ceanothus	0	377	377	0	0.0000	0	0.2937	1.0000
Ceanothus thyrsiflorus	Ceanothus oliganthus	424	Ceanothus	Ceanothus	0	424	424	0	0.0000	0	0.2937	1.0000
Ceanothus thyrsiflorus	Ceanothus cyaneus	2	Ceanothus	Ceanothus	0	2	2	0	0.0000	0	0.2937	1.0000
Ceanothus thyrsiflorus	Ceanothus thyrsiflorus	398	Ceanothus	Ceanothus	398	0	398	0	0.0000	0	0.2937	1.0000
Ceanothus thyrsiflorus	Ceanothus palmeri	133	Ceanothus	Ceanothus	0	133	133	0	0.0000	0	0.2937	1.0000
Ceanothus tomentosus	Ceanothus leucodermis	8	Ceanothus	Ceanothus	0	8	8	0	0.0031	0	0.9724	1.0000
Ceanothus tomentosus	Ceanothus tomentosus	1407	Ceanothus	Ceanothus	1407	0	1407	0	0.0031	0	0.9724	1.0000
Ceanothus tomentosus	Ceanothus oliganthus	1	Ceanothus	Ceanothus	0	1	1	0	0.0031	0	0.9724	1.0000
Ceanothus tomentosus	Ceanothus oliganthus	14	Ceanothus	Ceanothus	0	14	14	0	0.0031	0	0.9724	1.0000
Ceanothus tomentosus	Ceanothus thyrsiflorus	10	Ceanothus	Ceanothus	0	10	10	0	0.0031	0	0.9724	1.0000
Ceanothus tomentosus	Ceanothus palmeri	7	Ceanothus	Ceanothus	0	7	7	0	0.0031	0	0.9724	1.0000
Ceanothus verrucosus	Ceanothus greggii	26	Ceanothus	Ceanothus	0	26	26	0	0.0061	0	0.4477	1.0000
Ceanothus verrucosus	Ceanothus greggii	32	Ceanothus	Ceanothus	0	32	32	0	0.0061	0	0.4477	1.0000
Ceanothus verrucosus	Ceanothus megacarpus	10	Ceanothus	Ceanothus	0	10	10	0	0.0061	0	0.4477	1.0000
Ceanothus verrucosus	Ceanothus crassifolius	45	Ceanothus	Ceanothus	0	45	45	0	0.0061	0	0.4477	1.0000
Ceanothus verrucosus	Ceanothus otayensis	626	Ceanothus	Ceanothus	0	626	626	0	0.0061	0	0.4477	1.0000
Ceanothus verrucosus	Ceanothus verrucosus	620	Ceanothus	Ceanothus	620	0	620	0	0.0061	0	0.4477	1.0000
Ceanothus verrucosus	Ceanothus megacarpus	26	Ceanothus	Ceanothus	0	26	26	0	0.0061	0	0.4477	1.0000
Ageratina adenophora	Ageratina adenophora	1565	Ageratina	Ageratina	1565	0	1565	0	0.1547	0	1.0000	1.0000
Frangula californica	Frangula californica	1457	Frangula	Frangula	1457	0	1457	0	0.0354	0	1.0000	1.0000
Rhamnus crocea	Rhamnus crocea	1237	Rhamnus	Rhamnus	1237	0	1237	0	0.1090	0	1.0000	1.0000
Rhamnus ilicifolia	Rhamnus insula	778	Rhamnus	Rhamnus	0	778	778	0	0.0354	0	0.4638	1.0000
Rhamnus ilicifolia	Rhamnus ilicifolia	673	Rhamnus	Rhamnus	673	0	673	0	0.0354	0	0.4638	1.0000
Rhamnus insula	Rhamnus ilicifolia	679	Rhamnus	Rhamnus	0	679	679	0	0.1132	0	0.5397	1.0000
Rhamnus insula	Rhamnus insula	796	Rhamnus	Rhamnus	796	0	796	0	0.1132	0	0.5397	1.0000
Ziziphus parryi	Ziziphus parryi	1449	Ziziphus	Ziziphus	1449	0	1449	0	0.0882	0	1.0000	1.0000
Adenostoma fasciculatum	Adenostoma fasciculatum	1452	Adenostoma	Adenostoma	1452	0	1452	0	0.1529	0	1.0000	1.0000
Agoseris grandiflora	Agoseris grandiflora	1550	Agoseris	Agoseris	1550	0	1550	0	0.0173	0	0.9987	1.0000
Agoseris grandiflora	Agoseris retrorsa	2	Agoseris	Agoseris	0	2	2	0	0.0173	0	0.9987	1.0000
Aphanes occidentalis	Aphanes occidentalis	1418	Aphanes	Aphanes	1418	0	1418	0	0.0917	0	1.0000	1.0000
Chamaebatia australis	Chamaebatia australis	1436	Chamaebatia	Chamaebatia	1436	0	1436	0	0.0970	0	1.0000	1.0000
Agoseris heterophylla	Agoseris heterophylla	1436	Agoseris	Agoseris	1436	0	1436	0	0.0346	0	1.0000	1.0000
Potentilla glandulosa	Potentilla glandulosa	707	Potentilla	Potentilla	707	0	707	0	0.0982	0	1.0000	0.7724
Potentilla glandulosa	Potentilla glandulosa	808	Potentilla	Potentilla	808	0	808	0	0.0982	0	1.0000	0.7724
Potentilla glandulosa	Potentilla glandulosa	704	Potentilla	Potentilla	704	0	704	0	0.0982	0	1.0000	0.7724
Potentilla glandulosa	Potentilla glandulosa	723	Potentilla	Potentilla	723	0	723	0	0.0982	0	1.0000	0.7724
Fragaria vesca	Fragaria vesca	1349	Fragaria	Fragaria	1349	0	1349	0	0.0591	0	1.0000	1.0000
Holodiscus discolor	Potentilla anglica	151	Holodiscus	Potentilla	0	151	0	151	0.1236	0	0.6942	0.6942
Holodiscus discolor	Holodiscus discolor	1296	Holodiscus	Holodiscus	1296	0	1296	0	0.1236	0	0.6942	0.6942
Horkelia clevelandii	Potentilla norvegica	3	Horkelia	Potentilla	0	3	0	3	0.0030	0	0.0587	0.8759
Horkelia clevelandii	Horkelia truncata	175	Horkelia	Horkelia	0	175	175	0	0.0030	0	0.0587	0.8759
Horkelia clevelandii	Horkelia cuneata	1	Horkelia	Horkelia	0	1	1	0	0.0030	0	0.0587	0.8759
Horkelia clevelandii	Horkelia cuneata	1201	Horkelia	Horkelia	0	1201	1201	0	0.0030	0	0.0587	0.8759
Horkelia clevelandii	Horkelia clevelandii	86	Horkelia	Horkelia	86	0	86	0	0.0030	0	0.0587	0.8759
Horkelia cuneata	Horkelia truncata	178	Horkelia	Horkelia	0	178	178	0	0.0584	0	0.6574	0.8759
Horkelia cuneata	Horkelia clevelandii	86	Horkelia	Horkelia	0	86	86	0	0.0584	0	0.6574	0.8759
Horkelia cuneata	Potentilla norvegica	2	Horkelia	Potentilla	0	2	0	2	0.0584	0	0.6574	0.8759
Horkelia cuneata	Horkelia cuneata	1201	Horkelia	Horkelia	1201	0	1201	0	0.0584	0	0.6574	0.8759
Horkelia cuneata	Potentilla norvegica	703	Horkelia	Potentilla	0	703	0	703	0.0584	0	0.6574	0.8759
Horkelia cuneata	Horkelia cuneata	658	Horkelia	Horkelia	658	0	658	0	0.0584	0	0.6574	0.8759
Agoseris retrorsa	Agoseris grandiflora	2	Agoseris	Agoseris	0	2	2	0	0.0173	0	0.9986	1.0000
Agoseris retrorsa	Agoseris retrorsa	1465	Agoseris	Agoseris	1465	0	1465	0	0.0173	0	0.9986	1.0000
Horkelia truncata	Horkelia truncata	1151	Horkelia	Horkelia	1151	0	1151	0	0.0030	0	0.8117	0.8759
Horkelia truncata	Potentilla norvegica	1	Horkelia	Potentilla	0	1	0	1	0.0030	0	0.8117	0.8759
Horkelia truncata	Horkelia clevelandii	86	Horkelia	Horkelia	0	86	86	0	0.0030	0	0.8117	0.8759
Horkelia truncata	Horkelia cuneata	1	Horkelia	Horkelia	0	1	1	0	0.0030	0	0.8117	0.8759
Horkelia truncata	Horkelia cuneata	179	Horkelia	Horkelia	0	179	179	0	0.0030	0	0.8117	0.8759
Potentilla anglica	Potentilla anglica	1248	Potentilla	Potentilla	1248	0	1248	0	0.0920	0	0.8927	0.7724
Potentilla anglica	Holodiscus discolor	150	Potentilla	Holodiscus	0	150	0	150	0.0920	0	0.8927	0.7724
Potentilla gracilis	Potentilla gracilis	1435	Potentilla	Potentilla	1435	0	1435	0	0.0539	0	1.0000	0.7724
Potentilla norvegica	Potentilla norvegica	701	Potentilla	Potentilla	701	0	701	0	0.0151	0	0.4778	0.7724
Potentilla norvegica	Horkelia cuneata	766	Potentilla	Horkelia	0	766	0	766	0.0151	0	0.4778	0.7724
Poteridium annuum	Poteridium annuum	1404	Poteridium	Poteridium	1404	0	1404	0	0.0632	0	1.0000	1.0000
Poterium sanguisorba	Poterium sanguisorba	1347	Poterium	Poterium	1347	0	1347	0	0.0688	0	1.0000	1.0000
Amblyopappus pusillus	Amblyopappus pusillus	361	Amblyopappus	Amblyopappus	361	0	361	0	0.0754	0	1.0000	1.0000
Amblyopappus pusillus	Amblyopappus pusillus	1187	Amblyopappus	Amblyopappus	1187	0	1187	0	0.0754	0	1.0000	1.0000
Prunus emarginata	Prunus emarginata	1390	Prunus	Prunus	1390	0	1390	0	0.0556	1	1.0000	1.0000
Prunus fasciculata	Prunus fasciculata	1456	Prunus	Prunus	1456	0	1456	0	0.0709	0	1.0000	1.0000
Prunus fremontii	Prunus persica	4	Prunus	Prunus	0	4	4	0	0.0822	0	0.9961	1.0000
Prunus fremontii	Prunus fremontii	1032	Prunus	Prunus	1032	0	1032	0	0.0822	0	0.9961	1.0000
Prunus ilicifolia	Prunus ilicifolia	225	Prunus	Prunus	225	0	225	0	0.0902	0	1.0000	1.0000
Prunus ilicifolia	Prunus ilicifolia	1204	Prunus	Prunus	1204	0	1204	0	0.0902	0	1.0000	1.0000
Prunus ilicifolia	Prunus ilicifolia	1109	Prunus	Prunus	1109	0	1109	0	0.0902	0	1.0000	1.0000
Prunus ilicifolia	Prunus ilicifolia	265	Prunus	Prunus	265	0	265	0	0.0902	0	1.0000	1.0000
Prunus munsoniana	Prunus munsoniana	1382	Prunus	Prunus	1382	0	1382	0	0.0517	1	1.0000	1.0000
Prunus persica	Prunus persica	1444	Prunus	Prunus	1444	0	1444	0	0.0556	0	0.9993	1.0000
Prunus persica	Prunus fremontii	1	Prunus	Prunus	0	1	1	0	0.0556	0	0.9993	1.0000
Ambrosia acanthicarpa	Ambrosia acanthicarpa	705	Ambrosia	Ambrosia	705	0	705	0	0.0000	0	0.9268	0.9469
Ambrosia acanthicarpa	Ambrosia chamissonis	102	Ambrosia	Ambrosia	0	102	102	0	0.0000	0	0.9268	0.9469
Ambrosia acanthicarpa	Ambrosia acanthicarpa	669	Ambrosia	Ambrosia	669	0	669	0	0.0000	0	0.9268	0.9469
Rosa californica	Rosa californica	1381	Rosa	Rosa	1381	0	1381	0	0.0368	0	0.9921	1.0000
Rosa californica	Rosa gymnocarpa	6	Rosa	Rosa	0	6	6	0	0.0368	0	0.9921	1.0000
Rosa californica	Rosa obtusifolia	2	Rosa	Rosa	0	2	2	0	0.0368	0	0.9921	1.0000
Rosa californica	Rosa woodsii	3	Rosa	Rosa	0	3	3	0	0.0368	0	0.9921	1.0000
Rosa gymnocarpa	Rosa obtusifolia	4	Rosa	Rosa	0	4	4	0	0.0368	0	0.9932	1.0000
Rosa gymnocarpa	Rosa californica	6	Rosa	Rosa	0	6	6	0	0.0368	0	0.9932	1.0000
Rosa gymnocarpa	Rosa gymnocarpa	1455	Rosa	Rosa	1455	0	1455	0	0.0368	0	0.9932	1.0000
Rosa obtusifolia	Rosa woodsii	29	Rosa	Rosa	0	29	29	0	0.0442	0	0.9698	1.0000
Rosa obtusifolia	Rosa gymnocarpa	3	Rosa	Rosa	0	3	3	0	0.0442	0	0.9698	1.0000
Rosa obtusifolia	Rosa californica	3	Rosa	Rosa	0	3	3	0	0.0442	0	0.9698	1.0000
Rosa obtusifolia	Rosa obtusifolia	1125	Rosa	Rosa	1125	0	1125	0	0.0442	0	0.9698	1.0000
Rosa woodsii	Rosa woodsii	989	Rosa	Rosa	989	0	989	0	0.0442	1	0.9040	1.0000
Rosa woodsii	Rosa californica	12	Rosa	Rosa	0	12	12	0	0.0442	1	0.9040	1.0000
Rosa woodsii	Rosa gymnocarpa	21	Rosa	Rosa	0	21	21	0	0.0442	1	0.9040	1.0000
Rosa woodsii	Rosa obtusifolia	72	Rosa	Rosa	0	72	72	0	0.0442	1	0.9040	1.0000
Rubus armeniacus	Rubus ursinus	11	Rubus	Rubus	0	11	11	0	0.0746	0	0.7906	1.0000
Rubus armeniacus	Rubus laciniatus	219	Rubus	Rubus	0	219	219	0	0.0746	0	0.7906	1.0000
Rubus armeniacus	Rubus armeniacus	872	Rubus	Rubus	872	0	872	0	0.0746	0	0.7906	1.0000
Rubus armeniacus	Rubus leucodermis	1	Rubus	Rubus	0	1	1	0	0.0746	0	0.7906	1.0000
Rubus glaucifolius	Rubus glaucifolius	1095	Rubus	Rubus	1095	0	1095	0	0.0584	2	1.0000	1.0000
Ambrosia artemisiifolia	Bupleurum lancifolium	8	Ambrosia	Bupleurum	0	8	0	8	0.0085	0	0.9834	0.9469
Ambrosia artemisiifolia	Ambrosia psilostachya	9	Ambrosia	Ambrosia	0	9	9	0	0.0085	0	0.9834	0.9469
Ambrosia artemisiifolia	Ambrosia psilostachya	7	Ambrosia	Ambrosia	0	7	7	0	0.0085	0	0.9834	0.9469
Ambrosia artemisiifolia	Ambrosia artemisiifolia	1422	Ambrosia	Ambrosia	1422	0	1422	0	0.0085	0	0.9834	0.9469
Rubus laciniatus	Rubus laciniatus	739	Rubus	Rubus	739	0	739	0	0.1277	0	0.7310	1.0000
Rubus laciniatus	Rubus ursinus	4	Rubus	Rubus	0	4	4	0	0.1277	0	0.7310	1.0000
Rubus laciniatus	Rubus armeniacus	268	Rubus	Rubus	0	268	268	0	0.1277	0	0.7310	1.0000
Rubus leucodermis	Rubus leucodermis	1402	Rubus	Rubus	1402	0	1402	0	0.0270	0	1.0000	1.0000
Rubus parviflorus	Rubus parviflorus	1447	Rubus	Rubus	1447	0	1447	0	0.0573	0	1.0000	1.0000
Rubus pensilvanicus	Rubus pensilvanicus	802	Rubus	Rubus	802	0	802	0	0.0118	0	0.9975	1.0000
Rubus pensilvanicus	Rubus leucodermis	2	Rubus	Rubus	0	2	2	0	0.0118	0	0.9975	1.0000
Rubus ursinus	Rubus armeniacus	1	Rubus	Rubus	0	1	1	0	0.0118	1	0.9993	1.0000
Rubus ursinus	Rubus ursinus	1376	Rubus	Rubus	1376	0	1376	0	0.0118	1	0.9993	1.0000
Galium andrewsii	Galium andrewsii	1008	Galium	Galium	1008	0	1008	0	0.1233	0	1.0000	1.0000
Galium angustifolium	Galium angustifolium	1546	Galium	Galium	1546	0	1546	0	0.0637	0	0.9968	1.0000
Galium angustifolium	Galium californicum	5	Galium	Galium	0	5	5	0	0.0637	0	0.9968	1.0000
[truncated: 4,039 more rows]
